# Supplementary material for: Massive methane fluxing from magma–sediment interaction in the end-Triassic Central Atlantic Magmatic Province
Source: Nat Commun. 2021 Sep 20;12:5534. doi: 10.1038/s41467-021-25510-w (PMC8452664; doi:10.1038/s41467-021-25510-w)
Supplement: Supplementary file 3 — Supplementary Data 1 [file 41467_2021_25510_MOESM3_ESM.xlsx]

## Sheet: Amazonian CAMP
Sample	Group	Coordinates	Provenance	Intruded formations	Age	Age	Detailed optical microscopy	XRF	Microthermometry	Confocal Raman microspectroscopy	Raman + Microthermometry	EMP	Colour CL	Grayscale CL	Qz crystallization temperature (°C)
				(reference 26)	(reference 27)	(reference 28)
RP102	High-Ti	1°55'32.3"S 54°15'43.7"W	Monte Alegre	F. Faro
RP104	Low-Ti	1°53'37.1"S 54°15'41.5"W	Monte Alegre	F. Monte Alegre
RP106	Low-Ti	1°47'14.7"S 54°20'42.9"W	Monte Alegre	F. Monte Alegre			X	X	X	X	X
RP107	Low-Ti	1°47'13.0"S 54°20'00.9"W	Monte Alegre	F. Monte Alegre
RP108	High-Ti	1°44'29.2"S 54°19'23.6"W	Monte Alegre	F. Monte Alegre			X	X		X		X			Min. 548
				F. Faro											Max. 894
				F. Oriximiná											Avg. 680
RP112	High-Ti	1°35'22.6"S 54°12'15.6"W	Monte Alegre	F. Curiri
				F. Barreirinha
RP113	High-Ti	1°54'30.6"S 54°12'43.3"W	Monte Alegre	F. Curiri	201.364 ± 0.023 Ma
RP116	High-Ti	1°52'29.7"S 54°07'52.5"W	Monte Alegre	F. Curiri		201.495 ± 0.091 Ma	X	X	X	X	X	X	X	X	Min. 416
															Max. 667
															Avg. 579
RP125	High-Ti	3°26'30.0"S 52°50'31.0"W	Medicilândia	G. Curuá			X	X		X
				F. Ererê
				F. Maecuru, Mb. Lontra
RP126	High-Ti	3°26'30.0"S 52°50'31.0"W	Medicilândia	G. Curuá	201.525 ± 0.065 Ma
				F. Ererê
				F. Maecuru, Mb. Lontra
RP127	Low-Ti	3°26'30.0"S 52°50'31.0"W	Medicilândia	G. Curuá
				F. Ererê
				F. Maecuru, Mb. Lontra
RP128	High-Ti (?)	3°26'30.0"S 52°50'31.0"W	Medicilândia	G. Curuá			X	X	X	X	X	X	X	X	HostRock Min. 397
															HostRock Max. 913
				F. Ererê											HostRock Avg. 779
															Vein Min. 416
				F. Maecuru, Mb. Lontra											Vein Max. 534
															Vein Avg. 453
RP130	High-Ti	3°26'31.9"S 52°50'43.3"W	Medicilândia	G. Curuá			X	X		X
				F. Ererê
				F. Maecuru, Mb. Lontra
RP132	High-Ti	3°28'07.8"S 52°50'50.08"W	Medicilândia	G. Curuá			X	X		X
				F. Ererê
				F. Maecuru, Mb. Lontra
RP134	Low-Ti	3°26'43.6"S 52°56'09.4"W	Medicilândia	G. Curuá		201.430 ± 0.034 Ma	X	X	X	X	X	X			Min. 523
				F. Ererê											Max. 945
				F. Maecuru, Mb. Lontra											Avg. 646
RP136	High-Ti	3°26'26.8"S 52°48'16.9"W	Medicilândia	G. Curuá		201.348 ± 0.034 Ma	X	X		X		X		X	Min. 473
				F. Ererê											Max. 827
				F. Maecuru, Mb. Lontra											Avg. 664
RP138	Low-Ti	3°32'48.9"S 52°59'59.1"W	Medicilândia	G. Curuá
				F. Ererê
				F. Maecuru, Mb. Lontra
RP140	Low-Ti	3°33'10.0"S 53°05'20.3"W	Medicilândia	G. Curuá
				F. Ererê
				F. Maecuru, Mb. Lontra
RP144	Low-Ti	3°50'15.9"S 54°10'57.8"W	Placas	F. Nova Olinda		201.372 ± 0.062 Ma
				F. Itaituba
RP145	Low-Ti	3°53'59.9"S 54°31'01.9"W	Placas	F. Nova Olinda			X	X		X
				F. Itaituba
