# Supplementary material for: Massive methane fluxing from magma–sediment interaction in the end-Triassic Central Atlantic Magmatic Province
Source: Nat Commun. 2021 Sep 20;12:5534. doi: 10.1038/s41467-021-25510-w (PMC8452664; doi:10.1038/s41467-021-25510-w)
Supplement: Supplementary file 4 — Supplementary Data 2 [file 41467_2021_25510_MOESM4_ESM.xlsx]

## Sheet: Samples
Sample	SiO2	TiO2	Al2O3	Fe2O3	FeO	MnO	MgO	CaO	Na2O	K2O	P2O5	H2O	Total		Loss at 110° C	L.O.I.	Total loss		Qz	Hy	Ol
	(wt.%)	(wt.%)	(wt.%)	(wt.%)	(wt.%)	(wt.%)	(wt.%)	(wt.%)	(wt.%)	(wt.%)	(wt.%)	(wt.%)	(wt.%)		(wt.%)	(wt.%)	(wt.%)		(wt.%)	(wt.%)	(wt.%)
RP106	53.26	1.38	14.39	11.44	-	0.18	5.68	9.9	3.18	0.71	0.14	-	100.26		0.37	0.79	1.16		2.04571	17.5333	0
RP108	52.5	3.13	11.46	17.79	-	0.29	2.57	6.77	3.29	1.21	0.6	-	99.61		0.56	0.39	0.95		6.93431	18.9465	0
RP116	46.87	4.25	11.28	20.35	-	0.27	4.87	8.97	2.43	0.48	0.32	-	100.09		0.28	0.2	0.48		0.881857	23.4694	0
RP125; RP128	50.92	2.86	11.83	19.08	-	0.22	3.39	8.01	2.74	0.85	0.2	-	100.1		0.75	0.07	0.82		4.83445	21.2561	0
RP130	52.03	2.27	12.18	17.61	-	0.24	3.69	8.36	2.7	0.94	0.2	-	100.22		0.88	0.04	0.92		5.2658	20.6524	0
RP132	51.42	2.36	12.21	18.2	-	0.27	4.02	8.5	2.5	0.8	0.17	-	100.45		0.84	0.03	0.87		5.03495	22.4129	0
RP134	52.78	1.73	13.05	15.1	-	0.25	5.16	9.25	2.47	0.75	0.18	-	100.72		0.67	0.36	1.03		5.1515	21.7072	0
RP136	55.96	2.41	11.43	16.75	-	0.16	2.19	6.16	3.1	1.18	0.37	-	99.71		0.46	2.27	2.73		12.6232	18.4949	0
RP145	51.77	1.29	15.31	12.24	-	0.22	5.78	10.38	2.41	0.57	0.12	-	100.09		0.56	0.36	0.92		2.91758	20.702	0
From reference 29:
AN133	53.2412	1.37655	14.4038	-	9.66404	0.141703	7.91515	9.86863	2.13567	0.941316	0.161947	-	99.85		-	1.71	1.71
From reference 30:
M13	47.3	2.03	13.73	-	12.65	0.27	6.89	9.69	2.26	0.28	0.15	-	95.25		-	3.52	3.52
From reference 31:
Shale	62	1	15	6	4	0	2	1	1	3	0	5	100		-	-	-
