# Supplementary material for: Massive methane fluxing from magma–sediment interaction in the end-Triassic Central Atlantic Magmatic Province
Source: Nat Commun. 2021 Sep 20;12:5534. doi: 10.1038/s41467-021-25510-w (PMC8452664; doi:10.1038/s41467-021-25510-w)
Supplement: Supplementary file 5 — Supplementary Data 3 [file 41467_2021_25510_MOESM5_ESM.xlsx]

## Sheet: Foglio1
	Ne (-)	CH4	Ne (+)	Corrected CH4	CH4 density	CH4 density
	cm^(-1)	cm^(-1)	cm^(-1)	cm^(-1)	g/cm^(3)	g/cm^(3)
					(reference 7)	(reference 8)
Sample RP106
Liq.-richFI	2836.77	2917.67	2933.71	2917.88	0.0150022	0.0170988
Liq.-richFI	2836.83	2917.06	2933.77	2917.21	0.0391714	0.0393719
Liq.-richFI	2836.81	2917.55	2933.75	2917.72	0.0207199	0.0222916
Vap.-richFI	2836.78	2917.84	2933.72	2918.04	0.00931612	0.0119853
Sample RP116
Liq.-richFI	2836.81	2917.42	2933.75	2917.59	0.0253898	0.026569
Liq.-richFI	2836.95	2917.87	2933.89	2917.9	0.0142897	0.0164553
Vap.-richFI	2836.87	2913.75	2933.81	2913.86	0.17162	0.171569
Sample RP128
Vap.-richFI	2836.79	2917.74	2933.73	2917.93	0.0132219	0.0154923
Vap.-richFI	2836.8	2917.72	2933.73	2917.9	0.0141117	0.0162946
Vap.-richFI	2836.79	2917.84	2933.74	2918.02	0.00984787	0.0124613
Sample RP134
Liq.-richFI	2836.55	2917.39	2933.49	2917.82	0.0171426	0.0190368
Liq.-richFI	2836.56	2917.57	2933.5	2917.99	0.0110897	0.0135748
Vap.-richFI	2836.54	2917.57	2933.48	2918.01	0.0103799	0.0129381
Vap.-richFI	2836.57	2917.53	2933.51	2917.94	0.0128663	0.015172
Vap.-richFI	2836.71	2917.74	2933.66	2918	0.0105573	0.0130971
Vap.-richFI	2836.81	2917.84	2933.74	2918.01	0.0102025	0.0127791
Standards for Ne emission lines	2836.98		2933.92
Ambient temperature (°C)	22
