# Supplementary material for: Massive methane fluxing from magma–sediment interaction in the end-Triassic Central Atlantic Magmatic Province
Source: Nat Commun. 2021 Sep 20;12:5534. doi: 10.1038/s41467-021-25510-w (PMC8452664; doi:10.1038/s41467-021-25510-w)
Supplement: Supplementary file 6 — Supplementary Data 4 [file 41467_2021_25510_MOESM6_ESM.xlsx]

## Sheet: RP108
Comment	Ti (ppm)	error (%)	Al (ppm)	error (%)
RP108_Site2_Line2_Spot01	127.672	4.77	159.054	51.5488
RP108_Site2_Line2_Spot02	115.36	4.91	161.175	52.6338
RP108_Site2_Line2_Spot03	109.498	5.33	155.343	52.6646
RP108_Site2_Line2_Spot04	105.394	5.54	155.343	52.8795
RP108_Site2_Line2_Spot05	130.017	4.73	161.175	51.9992
RP108_Site2_Line2_Spot06	122.982	4.64	162.236	52.0913
RP108_Site2_Line2_Spot07	121.809	4.82	174.43	52.6646
RP108_Site2_Line2_Spot08	119.464	5.08	148.981	52.2346
RP108_Site2_Line2_Spot09	159.331	3.83	141.558	50.8834
RP108_Site2_Line2_Spot10	285.965	2.38	128.304	48.703
RP108_Site2_Line2_Spot11	499.366	1.46	178.671	47.5361
RP108_Site2_Line2_Spot12	141.743	4.28	132.545	51.4464
RP108_Site2_Line2_Spot13	70.8041	7.44	111.338	55.326
RP108_Site2_Line2_Spot14	85.4608	6.57	128.834	54.6504
RP108_Site2_Line2_Spot15	98.945	5.87	145.8	53.3197
RP108_Site2_Line2_Spot16	120.051	4.96	251.836	52.3165
RP108_Site2_Line2_Spot17	48.5259	9.28	110.808	63.2388
RP108_Site2_Line2_Spot18	103.049	5.62	90.1309	53.4323
RP108_Site2_Line2_Spot19	188.644	3.48	503.142	49.9109
RP108_Site2_Line2_Spot20	164.021	3.76	523.289	50.8527
RP108_Site2_Line2_Spot21	158.744	3.86	520.638	50.6684
RP108_Site2_Line2_Spot22	138.225	4.39	495.19	52.2756
RP108_Site2_Line2_Spot23	134.707	4.87	363.705	51.4259
RP108_Site2_Line2_Spot24	202.128	3.13	1883.74	49.7472
RP108_Site2_Line2_Spot25	175.746	3.62	462.318	50.4535
RP108_Site2_Line2_Spot26	211.508	3.12	434.219	49.696
RP108_Site2_Line2_Spot27	161.089	3.81	458.607	50.9755
RP108_Site2_Line2_Spot28	235.545	2.79	626.675	49.3172
RP108_Site2_Line2_Spot29	210.922	3.13	499.961	49.6346
RP108_Site2_Line2_Spot30	223.82	2.99	515.867	49.4503
RP108_Site3_Line3_Spot01	62.01	8.18	147.921	57.7521
RP108_Site3_Line3_Spot02	110.084	5.44	134.136	52.9307
RP108_Site3_Line3_Spot03	105.394	5.29	364.235	53.3709
RP108_Site3_Line3_Spot04	106.566	5.52	359.463	52.7362
RP108_Site3_Line3_Spot05	196.852	3.41	583.2	49.6141
RP108_Site3_Line3_Spot06	196.266	3.35	644.171	49.9724
RP108_Site3_Line3_Spot07	200.369	3.23	650.003	49.9519
RP108_Site3_Line3_Spot08	195.093	3.41	633.567	49.9417
RP108_Site3_Line3_Spot09	139.397	4.32	398.697	51.3236
RP108_Site3_Line3_Spot10	108.325	4.95	97.5534	54.8244

## Sheet: RP116
Comment	Ti (ppm)	error (%)	Al (ppm)	error (%)
RP116_Site1_Line1_Spot01	b.d.l.	-	b.d.l.	-
RP116_Site1_Line1_Spot02	1315.01	355.26	b.d.l.	-
RP116_Site1_Line1_Spot03	b.d.l.	-	b.d.l.	-
RP116_Site1_Line1_Spot04	b.d.l.	-	52.488	70.72
RP116_Site1_Line1_Spot05	b.d.l.	-	48.2465	43.07
RP116_Site1_Line1_Spot06	b.d.l.	-	b.d.l.	-
RP116_Site1_Line1_Spot07	93.7927	3.47	706.732	3.47
RP116_Site1_Line1_Spot08	8.92514	35.88	66.8029	26.83
RP116_Site1_Line1_Spot09	b.d.l.	-	49.3069	100
RP116_Site1_Line1_Spot10	b.d.l.	-	58.32	58.62
RP116_Site1_Line1_Spot11	b.d.l.	-	56.1992	74.74
RP116_Site1_Line1_Spot12	b.d.l.	-	b.d.l.	-
RP116_Site1_Line1_Spot13	b.d.l.	-	b.d.l.	-
RP116_Site1_Line1_Spot14	75.0719	70.09	b.d.l.	-
RP116_Site1_Line1_Spot15	b.d.l.	-	b.d.l.	-
RP116_Site1_Line1_Spot16	36.3823	6.56	68.9236	7.08
RP116_Site1_Line1_Spot17	37.0063	6.59	82.7083	6.66
RP116_Site1_Line1_Spot18	46.3667	5.93	75.816	5.46
RP116_Site1_Line1_Spot19	53.855	5.03	97.5534	5.32
RP116_Site1_Line1_Spot20	16.4135	10.94	99.144	10.23
RP116_Site1_Line2_Spot01	10.7972	13.8	b.d.l.	-
RP116_Site1_Line2_Spot02	35.1342	7.29	57.7898	6.58
RP116_Site1_Line2_Spot03	26.3979	9.03	54.0785	7.4
RP116_Site1_Line2_Spot04	68.8317	4.57	93.8421	4.16
RP116_Site1_Line2_Spot05	25.1498	9.28	b.d.l.	-
RP116_Site1_Line2_Spot06	74.4479	4.28	120.351	3.89
RP116_Site1_Line2_Spot07	41.9985	6.96	52.488	5.57
RP116_Site1_Line2_Spot08	49.4869	5.55	60.4407	5.28
RP116_Site1_Line2_Spot09	58.2232	5.12	68.9236	4.66
RP116_Site1_Line2_Spot10	87.5525	3.67	109.217	3.46
RP116_Site1_Line2_Spot11	87.5525	3.8	94.9025	3.42
RP116_Site1_Line2_Spot12	91.9207	3.86	97.0232	3.04
RP116_Site1_Line2_Spot13	91.2966	3.55	104.446	3.4
RP116_Site1_Line2_Spot14	87.5525	3.81	126.183	3.34
RP116_Site1_Line2_Spot15	87.5525	3.81	90.1309	3.32
RP116_Site1_Line2_Spot16	87.5525	3.67	111.868	3.58
RP116_Site1_Line2_Spot17	88.1765	3.54	160.645	3.47
RP116_Site1_Line2_Spot18	59.4713	4.83	147.921	4.68
RP116_Site1_Line2_Spot19	90.6726	3.68	118.23	3.21
RP116_Site1_Line2_Spot20	88.8005	3.92	117.17	3.25
RP116_Site1_Line3_Spot01	55.1031	5.61	106.566	4.76
RP116_Site1_Line3_Spot02	52.607	5.71	102.855	4.94
RP116_Site1_Line3_Spot03	53.231	5.5	92.7818	4.88
RP116_Site1_Line3_Spot04	46.9908	5.99	144.209	5.06
RP116_Site1_Line3_Spot05	81.3122	3.86	158.524	3.62
RP116_Site1_Line3_Spot06	83.8083	4.18	138.908	3.3
RP116_Site1_Line3_Spot07	82.5603	3.95	143.679	3.6
RP116_Site1_Line3_Spot08	86.9284	3.92	172.309	3.29
RP116_Site1_Line3_Spot09	80.0642	4.26	145.8	3.43
RP116_Site1_Line3_Spot10	80.6882	4.31	230.099	3.5
RP116_Site1_Line3_Spot11	88.8005	3.77	233.28	3.37
RP116_Site1_Line3_Spot12	91.2966	3.82	224.267	3.25
RP116_Site1_Line3_Spot13	91.2966	3.76	232.75	3.16
RP116_Site1_Line3_Spot14	91.2966	3.72	256.078	3.16
RP116_Site1_Line3_Spot15	66.9596	4.81	90.1309	4.05
RP116_Site1_Line3_Spot16	58.8473	5.36	100.204	4.28
RP116_Site1_Line3_Spot17	53.855	5.81	141.028	4.6
RP116_Site1_Line3_Spot18	41.3745	6.21	163.296	6.19
RP116_Site2_Line1_Spot01	19.5336	62.01	54.6087	37.55
RP116_Site2_Line1_Spot02	20.1576	10.24	55.6691	8.93
RP116_Site2_Line1_Spot03	28.27	8.25	167.007	7.33
RP116_Site2_Line1_Spot04	49.4869	5.47	95.9629	5.66
RP116_Site2_Line1_Spot05	63.8395	4.64	118.761	4.65
RP116_Site2_Line1_Spot06	58.2232	4.9	115.049	4.88
RP116_Site2_Line1_Spot07	66.3356	4.52	125.123	4.4
RP116_Site2_Line1_Spot08	70.7038	4.31	116.11	4.24
RP116_Site2_Line1_Spot09	70.7038	4.38	119.821	4.17
RP116_Site2_Line1_Spot10	67.5836	4.31	93.312	4.47
RP116_Site2_Line1_Spot11	83.8083	3.73	101.265	3.64
RP116_Site2_Line1_Spot12	65.0875	4.53	111.338	4.44
RP116_Site2_Line1_Spot13	78.8161	4.02	127.774	3.75
RP116_Site2_Line1_Spot14	86.9284	3.82	166.477	3.51
RP116_Site2_Line1_Spot15	93.1687	3.54	156.934	3.35
RP116_Site2_Line1_Spot16	81.9362	3.98	151.102	3.71
RP116_Site2_Line1_Spot17	87.5525	3.72	162.766	3.54
RP116_Site2_Line1_Spot18	83.1843	3.71	145.8	3.86
RP116_Site2_Line1_Spot19	92.5447	3.49	159.585	3.53
RP116_Site2_Line1_Spot20	85.0564	3.79	163.826	3.5
RP116_Site2_Line1_Spot21	88.8005	3.87	163.296	3.42
RP116_Site2_Line1_Spot22	96.9129	3.32	181.322	3.32
RP116_Site2_Line1_Spot23	80.0642	4.15	153.222	3.71
RP116_Site2_Line1_Spot24	85.0564	3.84	157.464	3.62
RP116_Site2_Line1_Spot25	86.9284	3.72	163.826	3.67
RP116_Site2_Line1_Spot26	86.9284	3.8	162.236	3.41
RP116_Site2_Line1_Spot27	86.9284	3.65	155.873	3.65
RP116_Site2_Line1_Spot28	77.568	4.05	155.873	4
RP116_Site2_Line1_Spot29	83.1843	3.97	152.692	3.5
RP116_Site2_Line1_Spot30	87.5525	3.54	159.054	3.62
RP116_Site2_Line1_Spot31	84.4323	3.97	138.377	3.5
RP116_Site2_Line1_Spot32	91.2966	3.53	364.235	3.38
RP116_Site2_Line1_Spot33	23.9018	9	54.6087	8.49
RP116_Site2_Line1_Spot34	16.4135	10.22	53.5483	11.3
RP116_Site2_Line1_Spot35	29.518	8.16	72.6349	7.27
RP116_Site2_Line1_Spot36	31.3901	7.64	77.4065	7.4
RP116_Site2_Line1_Spot37	61.9674	4.7	84.829	4.61
RP116_Site2_Line1_Spot38	59.4713	4.71	91.1912	4.97
RP116_Site2_Line1_Spot39	58.2232	4.92	85.8894	5.09
RP116_Site2_Line1_Spot40	65.0875	4.78	96.493	4.21
RP116_Site2_Line1_Spot41	62.5914	4.9	158.524	4.39
RP116_Site2_Line1_Spot42	60.0953	4.83	88.5403	4.81
RP116_Site2_Line1_Spot43	70.0797	4.34	95.4327	4.17
RP116_Site2_Line1_Spot44	33.8862	7.38	71.5745	6.78
RP116_Site2_Line1_Spot45	58.2232	5.16	90.1309	4.82
RP116_Site2_Line1_Spot46	86.9284	3.71	125.123	3.6
RP116_Site2_Line1_Spot47	b.d.l.	-	b.d.l.	-
RP116_Site2_Line1_Spot48	b.d.l.	-	51.9578	431.05
RP116_Site2_Line1_Spot49	b.d.l.	-	81.1178	176.01
RP116_Site2_Line1_Spot50	18.2855	74.66	49.3069	37.63
RP116_Site3_Spot01	84.4323	3.88	150.572	3.57
RP116_Site3_Spot02	76.944	4.38	111.868	3.8
RP116_Site3_Spot03	91.2966	3.58	157.464	3.37
RP116_Site3_Spot04	39.5024	6.34	62.5614	6.52
RP116_Site3_Spot05	71.9518	4.2	108.157	4.08
RP116_Site3_Spot06	102.529	3.41	133.606	3.09
RP116_Site3_Spot07	85.6804	3.79	105.506	3.47
RP116_Site3_Spot08	62.5914	4.95	75.2858	4.45
RP116_Site3_Spot09	28.27	9	47.1862	7.24
RP116_Site3_Spot10	108.769	3.14	75.2858	3.02
RP116_Site3_Spot11	131.234	2.62	86.9498	2.56
RP116_Site3_Spot12	96.2888	3.35	155.343	3.38

## Sheet: RP128
Comment	Ti (ppm)	error (%)	Al (ppm)	error (%)
RP128_Site1_Line1_Spot01	b.d.l.	-	515.867	105.05
RP128_Site1_Line1_Spot02	b.d.l.	-	661.667	68.55
RP128_Site1_Line1_Spot03	124.37	326.95	579.488	35.14
RP128_Site1_Line1_Spot04	2.68487	34.29	838.747	56.02
RP128_Site1_Line1_Spot05	5.18098	21.13	1112.85	32.93
RP128_Site1_Line1_Spot06	b.d.l.	-	582.67	77.57
RP128_Site1_Line1_Spot07	5.80501	32.52	606.528	37.75
RP128_Site1_Line1_Spot08	3.3089	77.47	661.136	30.91
RP128_Site1_Line1_Spot09	b.d.l.	-	b.d.l.	-
RP128_Site1_Line1_Spot10	b.d.l.	-	274.104	36.57
RP128_Site1_Line1_Spot11	b.d.l.	-	162.236	100
RP128_Site1_Line1_Spot12	b.d.l.	-	92.2516	91.32
RP128_Site1_Line1_Spot13	b.d.l.	-	859.954	25.83
RP128_Site1_Line1_Spot14	b.d.l.	-	107.097	100
RP128_Site1_Line1_Spot15	b.d.l.	-	125.653	100
RP128_Site1_Line1_Spot16	b.d.l.	-	695.598	21.96
RP128_Site1_Line1_Spot17	b.d.l.	-	1685.98	27.86
RP128_Site1_Line1_Spot18	17.0375	13.87	2453.68	8.49
RP128_Site1_Line1_Spot19	11.4212	14.69	2446.79	10.52
RP128_Site1_Line1_Spot20	10.7972	12.37	2135.57	12.72
RP128_Site1_Line1_Spot21	35.1342	7.33	2460.04	6.51
RP128_Site1_Line1_Spot22	5.80501	18.04	1060.36	21.94
RP128_Site1_Line1_Spot23	b.d.l.	-	1088.99	43.9
RP128_Site1_Line1_Spot24	48.2388	5.74	26509.1	5.25
RP128_Site1_Line1_Spot25	11.4212	13.83	1834.96	11.06
RP128_Site1_Line1_Spot26	16.4135	13.41	5457.16	9.61
RP128_Site1_Line1_Spot27	125.618	2.75	124.062	2.69
RP128_Site1_Line1_Spot28	106.897	3.12	104.446	2.97
RP128_Site1_Line1_Spot29	43.8706	6.34	31598.8	5.37
RP128_Site1_Line1_Spot30	117.506	2.86	94.3723	2.75
RP128_Site2_Line1_Spot01	b.d.l.	-	319.169	283.66
RP128_Site2_Line1_Spot02	b.d.l.	-	241.233	42.53
RP128_Site2_Line1_Spot03	5.18098	42.82	815.419	33.61
RP128_Site2_Line1_Spot04	b.d.l.	-	801.104	6107.24
RP128_Site2_Line1_Spot05	11.4212	24.5	749.147	72.04
RP128_Site2_Line1_Spot06	50.1109	41.61	636.748	34.33
RP128_Site2_Line1_Spot07	26.3979	52.64	912.973	48.04
RP128_Site2_Line1_Spot08	146.835	77.46	1093.76	26.25
RP128_Site2_Line1_Spot09	78.8161	55.19	1121.33	45.21
RP128_Site2_Line1_Spot10	68.8317	46.97	1068.32	71.66
RP128_Site2_Line1_Spot11	652.92	54.72	930.999	41.51
RP128_Site2_Line1_Spot12	2.06085	27.8	1709.84	22.6
RP128_Site2_Line1_Spot13	12.6693	12.51	3529.95	11.17
RP128_Site2_Line1_Spot14	6.42903	16.68	3677.87	13.28
RP128_Site2_Line1_Spot15	23.2777	9.87	2736.8	7.93
RP128_Site2_Line1_Spot16	30.142	8.15	1977.05	6.88
RP128_Site2_Line1_Spot17	15.1654	13.88	2678.48	9.29
RP128_Site2_Line1_Spot18	2.68487	20.82	3241	17.18
RP128_Site2_Line1_Spot19	7.67708	17.68	2856.09	11.82
RP128_Site2_Line1_Spot20	2.68487	24.89	1798.38	26.09
RP128_Site2_Line1_Spot21	7.67708	21.27	1772.4	18.89
RP128_Site2_Line1_Spot22	7.05306	18.82	1468.07	17.99
RP128_Site2_Line1_Spot23	101.281	42.13	149.511	49.42
RP128_Site2_Line1_Spot24	b.d.l.	-	326.592	100
RP128_Site2_Line1_Spot25	b.d.l.	-	212.603	292.14
RP128_Site2_Line1_Spot26	b.d.l.	-	634.097	79.66
RP128_Site2_Line1_Spot27	b.d.l.	-	282.057	69.32
RP128_Site2_Line1_Spot28	b.d.l.	-	329.773	92.43
RP128_Site2_Line1_Spot29	b.d.l.	-	359.463	100
RP128_Site2_Line1_Spot30	b.d.l.	-	249.185	112.17
RP128_Site2_Line1_Spot31	15.1654	29.42	444.292	38.66
RP128_Site2_Line1_Spot32	14.5414	10.69	1923.5	11.53
RP128_Site2_Line1_Spot33	14.5414	10.57	1756.49	11.9
RP128_Site2_Line1_Spot34	6.42903	23.96	833.976	16.77
RP128_Site2_Line1_Spot35	12.6693	12.28	2029	11.49
RP128_Site2_Line1_Spot36	42.6226	6.28	2814.2	5.75
RP128_Site2_Line1_Spot37	13.2933	12.76	2515.18	10.52
RP128_Site2_Line1_Spot38	15.1654	17.67	23805.2	17.07
RP128_Site2_Line1_Spot39	113.762	3.04	97.5534	2.81
RP128_Site2_Line1_Spot40	138.099	2.56	137.847	2.36
RP128_Site2_Line1_Spot41	86.3044	3.73	136.787	3.56
RP128_Site2_Line1_Spot42	174.292	2.08	243.884	2
RP128_Site2_Line1_Spot43	29.518	8.11	2449.97	7.52
RP128_Site2_Line1_Spot44	113.138	3.02	128.304	2.8
RP128_Site2_Line1_Spot45	133.106	2.65	122.472	2.43
RP128_Site2_Line1_Spot46	39.5024	7.02	b.d.l.	-
RP128_Site2_Line1_Spot47	21.4057	8.91	2075.66	9.5
RP128_Site2_Line1_Spot48	112.514	3.01	109.748	2.82
RP128_Site2_Line1_Spot49	17.0375	10.06	83.2385	10.84
RP128_Site2_Line1_Spot50	62.5914	25.59	99250	23.06
RP128_Site2_Line1_Spot51	118.13	2.84	172.839	2.88
RP128_Site2_Line1_Spot52	10.1732	23.43	46178.8	18.5
RP128_Site2_Line1_Spot53	64.4635	4.56	9444.12	4.51
RP128_Site2_Line1_Spot54	214.854	1.77	8170.63	1.63
RP128_Site2_Line1_Spot55	2.68487	18.58	5265.76	16.75
RP128_Site2_Line1_Spot56	40.1265	6.85	35045	5.66
RP128_Site2_Line1_Spot57	148.083	2.37	184.503	2.28
RP128_Site2_Line1_Spot58	12.0453	16.9	97924.5	10.05
RP128_Site2_Line1_Spot59	23.2777	9.22	14208.9	8.32
RP128_Site2_Line1_Spot60	11.4212	20.1	1188.14	37.93
RP128_Site3_Line1_Spot01	166.18	2.18	72.6349	2
RP128_Site3_Line1_Spot02	105.025	3.27	154.813	2.91
RP128_Site3_Line1_Spot03	350.268	1.12	292.66	1.08
RP128_Site3_Line1_Spot04	363.372	1.1	327.652	1.05
RP128_Site3_Line1_Spot05	385.213	1.05	366.355	0.99
RP128_Site3_Line1_Spot06	458.848	0.89	578.958	0.86
RP128_Site3_Line1_Spot07	403.934	1.01	322.881	0.95
RP128_Site3_Line1_Spot08	410.174	0.97	373.778	0.95
RP128_Site3_Line1_Spot09	429.519	0.94	497.31	0.91
RP128_Site3_Line1_Spot10	505.026	0.83	884.873	0.78
RP128_Site3_Line1_Spot11	496.29	0.84	894.416	0.8
RP128_Site3_Line1_Spot12	521.875	0.81	950.085	0.76
RP128_Site3_Line1_Spot13	396.446	1.02	519.048	0.98
RP128_Site3_Line1_Spot14	347.771	1.15	274.634	1.09
RP128_Site3_Line1_Spot15	422.655	0.97	523.289	0.91
RP128_Site3_Line1_Spot16	437.007	0.94	637.808	0.9
RP128_Site3_Line1_Spot17	307.834	1.27	460.728	1.2
RP128_Site3_Line1_Spot18	261.656	1.45	492.539	1.4
RP128_Site3_Line1_Spot19	257.288	1.48	458.607	1.41
RP128_Site3_Line1_Spot20	269.768	1.41	461.788	1.35
RP128_Site3_Line2_Spot01	18.2855	9.99	124.593	10.02
RP128_Site3_Line2_Spot02	45.7427	6.39	b.d.l.	-
RP128_Site3_Line2_Spot03	8.30111	13.49	134.136	13.94
RP128_Site3_Line2_Spot04	377.725	1.07	428.387	1.01
RP128_Site3_Line2_Spot05	374.605	1.08	430.507	1.01
RP128_Site3_Line2_Spot06	361.5	1.11	248.655	1.05
RP128_Site3_Line2_Spot07	295.353	1.33	355.222	1.27
RP128_Site3_Line2_Spot08	367.116	1.1	321.29	1.03
RP128_Site3_Line2_Spot09	400.814	1	379.61	0.97
RP128_Site3_Line2_Spot10	390.829	1.03	399.757	0.98
RP128_Site3_Line2_Spot11	359.628	1.1	294.251	1.06
RP128_Site3_Line2_Spot12	349.02	1.13	295.311	1.1
RP128_Site3_Line2_Spot13	385.837	1.04	353.631	0.99
RP128_Site3_Line2_Spot14	388.333	1.03	347.269	0.99
RP128_Site3_Line2_Spot15	319.066	1.24	201.999	1.15
RP128_Site3_Line2_Spot16	426.399	0.95	475.043	0.92
RP128_Site3_Line2_Spot17	421.407	0.97	411.421	0.93
RP128_Site3_Line2_Spot18	358.38	1.12	338.256	1.06
RP128_Site3_Line2_Spot19	299.097	1.32	224.797	1.24
RP128_Site3_Line2_Spot20	297.225	1.31	100.204	1.26
RP128_Site3_Line3_Spot01	264.776	1.45	242.293	1.37
RP128_Site3_Line3_Spot02	456.352	0.91	521.168	0.85
RP128_Site3_Line3_Spot03	361.5	1.12	266.681	1.04
RP128_Site3_Line3_Spot04	484.433	0.85	582.67	0.82
RP128_Site3_Line3_Spot05	497.538	0.84	669.619	0.79
RP128_Site3_Line3_Spot06	546.836	0.78	1057.18	0.74
RP128_Site3_Line3_Spot07	496.29	0.85	716.275	0.79
RP128_Site3_Line3_Spot08	489.426	0.86	662.197	0.81
RP128_Site3_Line3_Spot09	391.453	1.04	749.677	0.99
RP128_Site3_Line3_Spot10	461.968	0.89	573.656	0.86
RP128_Site3_Line3_Spot11	461.344	0.9	566.764	0.85
RP128_Site3_Line3_Spot12	445.744	0.92	462.849	0.88
RP128_Site3_Line3_Spot13	445.744	0.93	556.691	0.88
RP128_Site3_Line3_Spot14	449.488	0.92	1526.92	0.87
RP128_Site3_Line3_Spot15	461.968	0.89	534.953	0.85
RP128_Site3_Line3_Spot16	484.433	0.87	612.89	0.8
RP128_Site3_Line3_Spot17	391.453	1.03	529.121	0.98
RP128_Site3_Line3_Spot18	479.441	0.87	590.092	0.82
RP128_Site3_Line3_Spot19	448.24	0.91	484.056	0.87
RP128_Site3_Line3_Spot20	469.457	0.88	661.136	0.84

## Sheet: RP134
Comment	Ti (ppm)	error (%)	Al (ppm)	error (%)
RP134_Site1_Line1_Spot01	631.277	1.17	2258.04	47.2392
RP134_Site1_Line1_Spot02	61.4238	8.08	93.8421	57.9773
RP134_Site1_Line1_Spot03	71.9766	7.01	86.4196	56.5954
RP134_Site1_Line1_Spot04	67.8727	7.74	129.364	58.4686
RP134_Site1_Line1_Spot05	78.4256	7.15	95.9629	54.3433
RP134_Site1_Line1_Spot06	66.7002	7.49	90.1309	56.8615
RP134_Site1_Line1_Spot07	80.1844	6.42	135.196	56.6158
RP134_Site1_Line1_Spot08	114.774	5.1	83.7687	53.2071
RP134_Site1_Line1_Spot09	92.496	6.07	80.0574	53.9441
RP134_Site1_Line1_Spot10	3.96947	23.63	49.3069	130.37
RP134_Site1_Line1_Spot11	37.973	10.77	652.123	67.8555
RP134_Site1_Line1_Spot12	73.7354	6.51	123.532	57.4143
RP134_Site1_Line1_Spot13	70.8041	7.19	121.942	56.0323
RP134_Site1_Line1_Spot14	54.9748	9.46	108.157	59.9939
RP134_Site1_Line1_Spot15	55.5611	7.82	726.349	62.0616
RP134_Site1_Line1_Spot16	56.7336	8.39	101.795	57.5166
RP134_Site1_Line1_Spot17	66.7002	7.32	107.097	56.6568
RP134_Site1_Line1_Spot18	63.7688	7.5	129.894	59.134
RP134_Site1_Line1_Spot19	65.5277	7.53	101.795	56.0938
RP134_Site1_Line1_Spot20	123.568	5.06	91.1912	52.1527
RP134_Site1_Line1_Spot21	143.501	3.88	95.9629	52.0606
RP134_Site1_Line1_Spot22	103.049	5.05	89.6007	53.5961
RP134_Site1_Line1_Spot23	90.1509	5.87	93.8421	54.2512
RP134_Site1_Line1_Spot24	86.6333	6.33	85.3592	54.6095
RP134_Site1_Line1_Spot25	96.0136	5.8	97.0232	53.8929
RP134_Site1_Line1_Spot26	90.7372	6.24	83.7687	54.1591
RP134_Site1_Line1_Spot27	79.5981	6.57	84.2989	54.6504
RP134_Site1_Line1_Spot28	89.5647	6.29	115.58	54.4559
RP134_Site1_Line1_Spot29	128.845	4.75	243.884	52.0197
RP134_Site1_Line1_Spot30	85.4608	6.05	110.278	56.0733
RP134_Site1_Line2_Spot01	105.98	5.81	115.049	52.4291
RP134_Site1_Line2_Spot02	141.743	4.41	324.471	51.0677
RP134_Site1_Line2_Spot03	146.433	4.32	348.859	50.8936
RP134_Site1_Line2_Spot04	143.501	4.14	475.573	51.1598
RP134_Site1_Line2_Spot05	147.019	4.26	344.618	50.8732
RP134_Site1_Line2_Spot06	202.714	3.14	6554.63	49.7164
RP134_Site1_Line2_Spot07	91.3235	5.56	221.086	55.541
RP134_Site1_Line2_Spot08	75.4942	7.92	103.916	57.9466
RP134_Site1_Line2_Spot09	105.98	5.65	150.572	52.7055
RP134_Site1_Line2_Spot10	105.394	5.7	147.39	52.3575
RP134_Site1_Line2_Spot11	105.394	5.37	142.619	53.1764
RP134_Site1_Line2_Spot12	114.188	4.9	147.39	53.1866
RP134_Site1_Line2_Spot13	101.876	5.54	146.33	53.4937
RP134_Site1_Line2_Spot14	102.463	5.6	143.149	52.9819
RP134_Site1_Line2_Spot15	100.117	5.77	167.007	53.115
RP134_Site1_Line2_Spot16	108.325	5.39	147.921	52.6134
RP134_Site1_Line2_Spot17	104.221	5.45	310.686	53.0638
RP134_Site1_Line2_Spot18	107.153	4.99	142.619	55.715
RP134_Site1_Line2_Spot19	110.084	4.87	153.222	53.8622
RP134_Site1_Line2_Spot20	104.221	5.63	139.968	53.1457
RP134_Site1_Line2_Spot21	102.463	5.63	146.33	53.0535
RP134_Site1_Line2_Spot22	100.704	5.5	142.089	53.0638
RP134_Site1_Line2_Spot23	110.084	5.21	148.981	53.8008
RP134_Site1_Line2_Spot24	115.947	5.03	143.679	52.4803
RP134_Site1_Line2_Spot25	105.394	5.97	175.49	53.0024
RP134_Site1_Line2_Spot26	110.084	5.01	155.873	52.7567
RP134_Site1_Line2_Spot27	107.153	5.32	156.934	53.1252
RP134_Site1_Line2_Spot28	109.498	5.39	139.968	52.0299
RP134_Site1_Line2_Spot29	111.843	4.95	140.498	52.9921
RP134_Site1_Line2_Spot30	73.1491	6.73	203.59	55.8583
RP134_Site2_Spot01	198.611	3.34	137.317	49.8188
RP134_Site2_Spot02	165.193	3.87	121.942	50.4228
RP134_Site2_Spot03	244.926	2.69	93.312	49.1227
RP134_Site2_Spot04	207.991	3.15	141.558	49.5527
RP134_Site2_Spot05	176.919	3.52	502.612	50.2897
RP134_Site2_Spot06	223.234	2.92	186.624	49.3172
RP134_Site2_Spot07	189.23	3.35	156.404	49.9212
RP134_Site2_Spot08	198.611	3.18	156.404	49.7779
RP134_Site2_Spot09	181.609	3.44	121.942	50.4432
RP134_Site2_Spot10	167.538	3.63	151.102	50.433
RP134_Site2_Spot11	135.88	4.56	104.976	51.0062
RP134_Site2_Spot12	205.06	3.36	151.102	49.3684
RP134_Site2_Spot13	256.651	2.61	107945	49.0101
RP134_Site2_Spot14	86.047	6.24	106.036	55.6843
RP134_Site2_Spot15	8.65962	19.17	124328	121.321

## Sheet: RP136
Comment	Ti (ppm)	error (%)	Al (ppm)	error (%)
RP136_Site1_Line1_Spot01	183.653	2.04	119.821	1.87
RP136_Site1_Line1_Spot02	154.947	2.27	82.7083	2.16
RP136_Site1_Line1_Spot03	193.637	1.86	131.485	1.85
RP136_Site1_Line1_Spot04	11.4212	15.5	45383.5	10.49
RP136_Site1_Line1_Spot05	46.3667	5.71	75179.7	5.4
RP136_Site1_Line1_Spot06	118.754	2.89	152.162	2.76
RP136_Site1_Line1_Spot07	72.5758	4.97	85942.4	3.89
RP136_Site1_Line1_Spot08	43.8706	5.98	102.855	5.94
RP136_Site1_Line1_Spot09	41.9985	6.79	61.5011	5.65
RP136_Site1_Line1_Spot10	32.0141	7.57	55.6691	6.87
RP136_Site1_Line1_Spot11	170.548	2.19	56.7294	1.96
RP136_Site1_Line1_Spot12	168.052	2.14	135.726	2.04
RP136_Site1_Line1_Spot13	128.114	2.69	358.933	2.63
RP136_Site1_Line1_Spot14	279.129	1.39	259.789	1.32
RP136_Site1_Line1_Spot15	324.683	1.23	384.382	1.13
RP136_Site1_Line1_Spot16	349.02	1.15	522.229	1.08
RP136_Site1_Line1_Spot17	313.45	1.26	456.486	1.2
RP136_Site1_Line1_Spot18	228.582	1.66	232.75	1.55
RP136_Site1_Line1_Spot19	252.295	1.51	293.19	1.43
RP136_Site1_Line1_Spot20	202.373	1.87	176.02	1.72
RP136_Site1_Line1_Spot21	209.238	1.77	256.078	1.71
RP136_Site1_Line1_Spot22	159.316	2.29	104.446	2.07
RP136_Site1_Line1_Spot23	151.827	2.28	105.506	2.31
RP136_Site2_Line1_Spot01	96.2888	3.5	77.4065	3.2
RP136_Site2_Line1_Spot02	100.657	3.4	72.6349	2.96
RP136_Site2_Line1_Spot03	105.025	3.16	95.4327	3.12
RP136_Site2_Line1_Spot04	61.9674	4.66	86.4196	4.58
RP136_Site2_Line1_Spot05	63.2154	4.95	73.6952	4.25
RP136_Site2_Line1_Spot06	46.3667	5.62	56.7294	5.7
RP136_Site2_Line1_Spot07	36.3823	6.89	48.7767	6.98
RP136_Site2_Line1_Spot08	b.d.l.	-	b.d.l.	-
RP136_Site2_Line1_Spot09	22.0297	10.05	b.d.l.	-
RP136_Site2_Line1_Spot10	117.506	2.99	241.763	2.67
RP136_Site2_Line1_Spot11	84.4323	4.03	172.309	3.52
RP136_Site2_Line1_Spot12	120.626	2.85	320.23	2.72
RP136_Site2_Line1_Spot13	98.1609	3.22	125.123	3.23
RP136_Site2_Line1_Spot14	57.5992	4.88	2262.28	4.94
RP136_Site2_Line1_Spot15	136.851	2.6	115.049	2.39
RP136_Site2_Line1_Spot16	87.5525	3.56	67.3331	3.63
RP136_Site2_Line1_Spot17	169.924	2.13	127.774	2.03
RP136_Site2_Line1_Spot18	168.052	2.14	120.881	2.06
RP136_Site2_Line1_Spot19	65.7115	4.95	75.2858	4.13
RP136_Site2_Line1_Spot20	53.855	5.31	81.648	4.78
RP136_Site2_Line1_Spot21	76.944	4.14	88.5403	3.76
RP136_Site2_Line1_Spot22	135.603	2.64	194.046	2.38
RP136_Site2_Line1_Spot23	93.7927	3.51	68.3934	3.32
RP136_Site2_Line1_Spot24	108.145	3.05	86.4196	2.94
RP136_Site2_Line1_Spot25	158.691	2.26	222.146	2.12
RP136_Site2_Line1_Spot26	148.707	2.48	192.986	2.24
RP136_Site2_Line1_Spot27	139.971	2.5	145.8	2.45
RP136_Site2_Line1_Spot28	143.715	2.51	169.658	2.29
RP136_Site2_Line1_Spot29	131.858	2.79	119.291	2.44
RP136_Site2_Line1_Spot30	120.626	2.82	149.511	2.71
RP136_Site2_Line1_Spot31	117.506	3.01	261.38	2.64
RP136_Site2_Line1_Spot32	119.378	2.96	274.104	2.57
RP136_Site2_Line1_Spot33	172.42	2.18	285.238	2
RP136_Site2_Line1_Spot34	184.277	2.01	339.316	1.86
RP136_Site2_Line1_Spot35	231.079	1.67	127.244	1.5
RP136_Site2_Line2_Spot01	357.756	1.13	161.175	1.05
RP136_Site2_Line2_Spot02	273.512	1.4	104.446	1.37
RP136_Site2_Line2_Spot03	152.451	2.24	274.634	2.12
RP136_Site2_Line2_Spot04	205.493	1.76	117.7	1.73
RP136_Site2_Line2_Spot05	141.219	2.49	85.8894	2.33
RP136_Site2_Line2_Spot06	137.475	2.53	103.385	2.46
RP136_Site2_Line2_Spot07	120.626	2.82	127.774	2.66
RP136_Site2_Line2_Spot08	125.618	2.73	161.705	2.61
RP136_Site2_Line2_Spot09	104.401	3.17	99.144	3.04
RP136_Site2_Line2_Spot10	124.37	2.7	126.183	2.64
RP136_Site2_Line2_Spot11	103.777	3.21	107.627	3.07
RP136_Site2_Line2_Spot12	65.0875	4.47	631.446	4.42
RP136_Site3_Line1_Spot01	127.49	2.75	161.175	2.49
RP136_Site3_Line1_Spot02	98.7849	3.33	108.157	3.16
RP136_Site3_Line1_Spot03	110.641	3.04	112.929	2.89
RP136_Site3_Line1_Spot04	123.746	2.8	197.758	2.57
RP136_Site3_Line1_Spot05	120.626	2.87	160.115	2.66
RP136_Site3_Line1_Spot06	128.114	2.81	142.619	2.5
RP136_Site3_Line1_Spot07	125.618	2.71	138.377	2.56
RP136_Site3_Line1_Spot08	136.227	2.54	149.511	2.48
RP136_Site3_Line1_Spot09	138.099	2.61	172.839	2.34
RP136_Site3_Line1_Spot10	134.354	2.72	168.598	2.36
RP136_Site3_Line1_Spot11	136.851	2.59	173.9	2.41
RP136_Site3_Line1_Spot12	139.971	2.52	174.96	2.34
RP136_Site3_Line1_Spot13	137.475	2.5	167.007	2.43
RP136_Site3_Line1_Spot14	140.595	2.53	166.477	2.38
RP136_Site3_Line1_Spot15	139.347	2.51	164.886	2.38
RP136_Site3_Line1_Spot16	144.339	2.46	380.67	2.27
RP136_Site3_Line1_Spot17	135.603	2.59	167.537	2.42
RP136_Site3_Line1_Spot18	133.73	2.6	153.753	2.43
RP136_Site3_Line1_Spot19	139.971	2.5	169.128	2.37
RP136_Site3_Line1_Spot20	144.963	2.5	170.188	2.21
