# Supplementary material for: Massive methane fluxing from magma–sediment interaction in the end-Triassic Central Atlantic Magmatic Province
Source: Nat Commun. 2021 Sep 20;12:5534. doi: 10.1038/s41467-021-25510-w (PMC8452664; doi:10.1038/s41467-021-25510-w)
Supplement: Supplementary file 7 — Supplementary Data 5 [file 41467_2021_25510_MOESM7_ESM.xlsx]

## Sheet: Foglio1
From reference 22:
log(CTiO2)=a+b/T+c*P^(d)/T
Combining the geothermobarometer of reference 22 with assumptions on TiO2 activity from reference 18:
log(CTiO2/aTiO2)=a+b/T+c*P^(d)/T
Solving for T:
T=(b+c*P^(d))/(log(CTiO2/aTiO2)-a)
a	5.3226	a
b	-1948.4	b
c	-981.4	c
d	0.2	d
P	kbar	0.5
Ti concentration	ppm	100
TiO2 activity	-	0.6
	T (K)	903.897
	T (°C)	630.747
										As sum		As equation
	Ti (ppm)	error (%)	T (K)	T (°C)		Int. uncert. (+)	Int. uncert. (-)	Ext. uncert. (+)	Ext. uncert. (-)	Tot. uncert. (+)	Tot. uncert. (-)	Tot. uncert. (+)	Tot. uncert. (-)
RP108_Site2_Line2_Spot01	127.672	4.77	935.92	662.77		6.36769	-6.58714	36.3014	-32.6455	42.6691	-39.2326	43.097	-38.8648
RP108_Site2_Line2_Spot02	115.36	4.91	922.356	649.206		6.36228	-6.58947	35.3983	-31.8902	41.7606	-38.4796	42.1828	-38.1156
RP108_Site2_Line2_Spot03	109.498	5.33	915.531	642.381		6.79452	-7.05912	34.9483	-31.5132	41.7428	-38.5723	42.1909	-38.1846
RP108_Site2_Line2_Spot04	105.394	5.54	910.597	637.447		6.98098	-7.26439	34.6246	-31.2419	41.6056	-38.5063	42.0639	-38.1089
RP108_Site2_Line2_Spot05	130.017	4.73	938.397	665.247		6.34874	-6.56543	36.4676	-32.7843	42.8163	-39.3497	43.2439	-38.9824
RP108_Site2_Line2_Spot06	122.982	4.64	930.868	657.718		6.12995	-6.33581	35.9637	-32.3632	42.0936	-38.699	42.5036	-38.3466
RP108_Site2_Line2_Spot07	121.809	4.82	929.583	656.433		6.34621	-6.56789	35.8781	-32.2916	42.2243	-38.8595	42.6483	-38.4946
RP108_Site2_Line2_Spot08	119.464	5.08	926.987	653.837		6.64519	-6.89036	35.7054	-32.1471	42.3506	-39.0375	42.7935	-38.6555
RP108_Site2_Line2_Spot09	159.331	3.83	966.985	693.835		5.47649	-5.62542	38.4126	-34.4059	43.8891	-40.0313	44.2675	-39.7093
RP108_Site2_Line2_Spot10	285.965	2.38	1059.87	786.719		4.11001	-4.17624	45.0833	-39.9225	49.1933	-44.0988	49.5009	-43.8426
RP108_Site2_Line2_Spot11	499.366	1.46	1166.68	893.532		3.0651	-3.09381	53.4222	-46.7328	56.4873	-49.8266	56.7372	-49.6223
RP108_Site2_Line2_Spot12	141.743	4.28	950.329	677.179		5.90128	-6.08227	37.2732	-33.4567	43.1745	-39.539	43.5762	-39.1954
RP108_Site2_Line2_Spot13	70.8041	7.44	862.203	589.053		8.34639	-8.81472	31.5304	-28.6385	39.8767	-37.4533	40.4001	-36.9902
RP108_Site2_Line2_Spot14	85.4608	6.57	884.434	611.284		7.78051	-8.16098	32.9339	-29.8216	40.7144	-37.9826	41.2128	-37.5457
RP108_Site2_Line2_Spot15	98.945	5.87	902.556	629.406		7.25802	-7.57174	34.1005	-30.8022	41.3585	-38.3739	41.8314	-37.9624
RP108_Site2_Line2_Spot16	120.051	4.96	927.64	654.49		6.50006	-6.73403	35.7488	-32.1834	42.2488	-38.9174	42.6823	-38.5439
RP108_Site2_Line2_Spot17	48.5259	9.28	820.773	547.623		9.36935	-10.0421	28.9958	-26.4923	38.3652	-36.5343	38.9291	-36.0256
RP108_Site2_Line2_Spot18	103.049	5.62	907.715	634.565		7.03492	-7.32511	34.4363	-31.084	41.4712	-38.4091	41.9318	-38.0093
RP108_Site2_Line2_Spot19	188.644	3.48	992.089	718.939		5.24469	-5.37266	40.1625	-35.8595	45.4072	-41.2322	45.7778	-40.9188
RP108_Site2_Line2_Spot20	164.021	3.76	971.206	698.056		5.42487	-5.56939	38.7042	-34.6484	44.129	-40.2178	44.5053	-39.898
RP108_Site2_Line2_Spot21	158.744	3.86	966.451	693.301		5.51271	-5.66386	38.3758	-34.3753	43.8886	-40.0391	44.2693	-39.7151
RP108_Site2_Line2_Spot22	138.225	4.39	946.825	673.675		6.00601	-6.19532	37.0357	-33.2586	43.0417	-39.4539	43.4493	-39.1049
RP108_Site2_Line2_Spot23	134.707	4.87	943.258	670.108		6.60162	-6.83324	36.7947	-33.0575	43.3963	-39.8907	43.843	-39.507
RP108_Site2_Line2_Spot24	202.128	3.13	1002.73	729.581		4.82489	-4.93013	40.9162	-36.4842	45.7411	-41.4143	46.0851	-41.1243
RP108_Site2_Line2_Spot25	175.746	3.62	981.404	708.254		5.33597	-5.47213	39.413	-35.2375	44.7489	-40.7096	45.1224	-40.3929
RP108_Site2_Line2_Spot26	211.508	3.12	1009.85	736.699		4.87832	-4.98405	41.4242	-36.9047	46.3025	-41.8887	46.6525	-41.594
RP108_Site2_Line2_Spot27	161.089	3.81	968.578	695.428		5.46628	-5.61404	38.5225	-34.4973	43.9888	-40.1113	44.367	-39.7897
RP108_Site2_Line2_Spot28	235.545	2.79	1027.15	753.999		4.51843	-4.6052	42.6721	-37.9361	47.1905	-42.5413	47.5195	-42.2654
RP108_Site2_Line2_Spot29	210.922	3.13	1009.41	736.26		4.88953	-4.99587	41.3928	-36.8787	46.2823	-41.8746	46.633	-41.5793
RP108_Site2_Line2_Spot30	223.82	2.99	1018.87	745.719		4.76122	-4.85965	42.0725	-37.4408	46.8337	-42.3004	47.178	-42.0112
RP108_Site3_Line3_Spot01	62.01	8.18	847.193	574.043		8.83562	-9.38594	30.5999	-27.8521	39.4355	-37.238	39.9815	-36.7514
RP108_Site3_Line3_Spot02	110.084	5.44	916.225	643.075		6.94268	-7.21866	34.9939	-31.5514	41.9366	-38.7701	42.3948	-38.3734
RP108_Site3_Line3_Spot03	105.394	5.29	910.597	637.447		6.67168	-6.93007	34.6246	-31.2419	41.2963	-38.172	41.7342	-37.7928
RP108_Site3_Line3_Spot04	106.566	5.52	912.021	638.871		6.97811	-7.26018	34.7178	-31.3201	41.696	-38.5803	42.1547	-38.1826
RP108_Site3_Line3_Spot05	196.852	3.41	998.627	725.477		5.20856	-5.33269	40.6247	-36.2427	45.8333	-41.5754	46.2034	-41.2627
RP108_Site3_Line3_Spot06	196.266	3.35	998.166	725.016		5.11321	-5.23293	40.5921	-36.2156	45.7053	-41.4485	46.0684	-41.1419
RP108_Site3_Line3_Spot07	200.369	3.23	1001.37	728.221		4.96384	-5.07569	40.8195	-36.4041	45.7833	-41.4798	46.1369	-41.1815
RP108_Site3_Line3_Spot08	195.093	3.41	997.242	724.092		5.19408	-5.31795	40.5266	-36.1614	45.7207	-41.4793	46.0893	-41.1679
RP108_Site3_Line3_Spot09	139.397	4.32	948	674.85		5.92638	-6.11005	37.1153	-33.325	43.0417	-39.435	43.4442	-39.0905
RP108_Site3_Line3_Spot10	108.325	4.95	914.135	640.985		6.29903	-6.52665	34.8565	-31.4363	41.1556	-37.963	41.5703	-37.6048
RP108 MINIMUM				547.623		3.0651	-10.0421	28.9958	-46.7328	38.3652	-49.8266	38.9291	-49.6223
RP108 MAXIMUM				893.532		9.36935	-3.09381	53.4222	-26.4923	56.4873	-36.5343	56.7372	-36.0256
RP108 AVERAGE				680.371		6.06039	-6.27431	37.6045	-33.7186	43.6649	-39.993	44.0743	-39.6412
RP116_Site1_Line1_Spot07	93.7927	3.47	895.856	622.706		4.26224	-4.37046	33.6668	-30.4379	37.929	-34.8084	38.2046	-34.5719
RP116_Site1_Line1_Spot16	36.3823	6.56	791.771	518.621		6.22057	-6.53659	27.2842	-25.0352	33.5048	-31.5718	33.8676	-31.2486
RP116_Site1_Line1_Spot17	37.0063	6.59	793.426	520.276		6.2746	-6.59465	27.3805	-25.1173	33.6551	-31.712	34.0217	-31.3854
RP116_Site1_Line1_Spot18	46.3667	5.93	816.049	542.899		5.98814	-6.25963	28.7135	-26.2524	34.7017	-32.512	35.0598	-32.1957
RP116_Site1_Line1_Spot19	53.855	5.03	831.796	558.646		5.29488	-5.49642	29.6599	-27.0559	34.9548	-32.5523	35.2764	-32.2706
RP116_Site1_Line1_Spot20	16.4135	10.94	721.328	448.178		8.46861	-9.22168	23.3409	-21.6524	31.8095	-30.8741	32.2676	-30.4477
RP116_Site1_Line2_Spot01	10.7972	13.8	689.072	415.922		9.64428	-10.7553	21.636	-20.1775	31.2803	-30.9328	31.7834	-30.4514
RP116_Site1_Line2_Spot02	35.1342	7.29	788.394	515.244		6.83586	-7.22352	27.0883	-24.868	33.9242	-32.0915	34.3215	-31.7355
RP116_Site1_Line2_Spot03	26.3979	9.03	761.788	488.638		7.85419	-8.41626	25.5689	-23.5683	33.423	-31.9846	33.8671	-31.58
RP116_Site1_Line2_Spot04	68.8317	4.57	858.961	585.811		5.13941	-5.31477	31.3282	-28.4678	36.4676	-33.7826	36.7883	-33.5038
RP116_Site1_Line2_Spot05	25.1498	9.28	757.458	484.308		7.97257	-8.5606	25.3256	-23.3597	33.2982	-31.9204	33.7469	-31.5105
RP116_Site1_Line2_Spot06	74.4479	4.28	868.023	594.873		4.92071	-5.07716	31.8948	-28.9461	36.8155	-34.0233	37.1253	-33.7549
RP116_Site1_Line2_Spot07	41.9985	6.96	805.965	532.815		6.82988	-7.19642	28.1155	-25.7436	34.9454	-32.9401	35.3497	-32.5798
RP116_Site1_Line2_Spot08	49.4869	5.55	822.825	549.675		5.70593	-5.94698	29.1189	-26.5968	34.8248	-32.5438	35.1683	-32.2414
RP116_Site1_Line2_Spot09	58.2232	5.12	840.242	567.092		5.49822	-5.71056	30.1737	-27.4914	35.672	-33.2019	36.0088	-32.9071
RP116_Site1_Line2_Spot10	87.5525	3.67	887.375	614.225		4.41964	-4.53885	33.1218	-29.9797	37.5414	-34.5186	37.8249	-34.2747
RP116_Site1_Line2_Spot11	87.5525	3.8	887.375	614.225		4.5741	-4.70191	33.1218	-29.9797	37.6959	-34.6816	37.9893	-34.429
RP116_Site1_Line2_Spot12	91.9207	3.86	893.356	620.206		4.70834	-4.84166	33.5057	-30.3025	38.214	-35.1442	38.5177	-34.8827
RP116_Site1_Line2_Spot13	91.2966	3.55	892.514	619.364		4.32673	-4.43932	33.4515	-30.257	37.7782	-34.6963	38.0571	-34.4567
RP116_Site1_Line2_Spot14	87.5525	3.81	887.375	614.225		4.58597	-4.71446	33.1218	-29.9797	37.7078	-34.6942	38.0019	-34.4409
RP116_Site1_Line2_Spot15	87.5525	3.81	887.375	614.225		4.58597	-4.71446	33.1218	-29.9797	37.7078	-34.6942	38.0019	-34.4409
RP116_Site1_Line2_Spot16	87.5525	3.67	887.375	614.225		4.41964	-4.53885	33.1218	-29.9797	37.5414	-34.5186	37.8249	-34.2747
RP116_Site1_Line2_Spot17	88.1765	3.54	888.242	615.092		4.2734	-4.38449	33.1773	-30.0264	37.4507	-34.4109	37.725	-34.1751
RP116_Site1_Line2_Spot18	59.4713	4.83	842.569	569.419		5.22103	-5.41084	30.3161	-27.6119	35.5371	-33.0227	35.8577	-32.7428
RP116_Site1_Line2_Spot19	90.6726	3.68	891.668	618.518		4.47462	-4.59542	33.3971	-30.2113	37.8717	-34.8067	38.1599	-34.5589
RP116_Site1_Line2_Spot20	88.8005	3.92	889.105	615.955		4.73502	-4.87147	33.2326	-30.073	37.9676	-34.9444	38.2719	-34.6823
RP116_Site1_Line3_Spot01	55.1031	5.61	834.26	561.11		5.92834	-6.18033	29.8093	-27.1826	35.7376	-33.3629	36.0988	-33.0455
RP116_Site1_Line3_Spot02	52.607	5.71	829.29	556.14		5.95997	-6.21847	29.5083	-26.9272	35.4682	-33.1457	35.8295	-32.8278
RP116_Site1_Line3_Spot03	53.231	5.5	830.549	557.399		5.76257	-6.00299	29.5844	-26.9918	35.3469	-32.9948	35.6966	-32.6875
RP116_Site1_Line3_Spot04	46.9908	5.99	817.431	544.281		6.06801	-6.34581	28.796	-26.3224	34.864	-32.6683	35.2274	-32.3472
RP116_Site1_Line3_Spot05	81.3122	3.86	878.444	605.294		4.55206	-4.6818	32.5527	-29.5006	37.1047	-34.1824	37.3942	-33.9327
RP116_Site1_Line3_Spot06	83.8083	4.18	882.074	608.924		4.96478	-5.11796	32.7834	-29.695	37.7482	-34.8129	38.0651	-34.5391
RP116_Site1_Line3_Spot07	82.5603	3.95	880.269	607.119		4.67614	-4.81246	32.6686	-29.5983	37.3447	-34.4107	37.6426	-34.1536
RP116_Site1_Line3_Spot08	86.9284	3.92	886.503	613.353		4.70727	-4.84307	33.066	-29.9328	37.7733	-34.7759	38.075	-34.5158
RP116_Site1_Line3_Spot09	80.0642	4.26	876.598	603.448		4.99559	-5.15309	32.4357	-29.4021	37.4313	-34.5552	37.7484	-34.2808
RP116_Site1_Line3_Spot10	80.6882	4.31	877.523	604.373		5.06404	-5.22554	32.4943	-29.4515	37.5583	-34.677	37.8802	-34.3986
RP116_Site1_Line3_Spot11	88.8005	3.77	889.105	615.955		4.55623	-4.68243	33.2326	-30.073	37.7889	-34.7554	38.0816	-34.5034
RP116_Site1_Line3_Spot12	91.2966	3.82	892.514	619.364		4.6514	-4.78177	33.4515	-30.257	38.1029	-35.0388	38.4027	-34.7807
RP116_Site1_Line3_Spot13	91.2966	3.76	892.514	619.364		4.5793	-4.70561	33.4515	-30.257	38.0308	-34.9626	38.326	-34.7087
RP116_Site1_Line3_Spot14	91.2966	3.72	892.514	619.364		4.53122	-4.65486	33.4515	-30.257	37.9827	-34.9119	38.2748	-34.6607
RP116_Site1_Line3_Spot15	66.9596	4.81	855.82	582.67		5.36515	-5.55827	31.133	-28.3029	36.4981	-33.8612	36.832	-33.5704
RP116_Site1_Line3_Spot16	58.8473	5.36	841.41	568.26		5.76711	-6.00038	30.2451	-27.5518	36.0122	-33.5522	36.366	-33.2422
RP116_Site1_Line3_Spot17	53.855	5.81	831.796	558.646		6.09903	-6.36801	29.6599	-27.0559	35.7589	-33.4239	36.1295	-33.0976
RP116_Site1_Line3_Spot18	41.3745	6.21	804.461	531.311		6.08732	-6.3781	28.0268	-25.6682	34.1142	-32.0462	34.4739	-31.7272
RP116_Site2_Line1_Spot02	20.1576	10.24	738.284	465.134		8.32675	-9.01279	24.2625	-22.4464	32.5892	-31.4592	33.0482	-31.0356
RP116_Site2_Line1_Spot03	28.27	8.25	768	494.85		7.31415	-7.78951	25.9197	-23.8689	33.2339	-31.6584	33.65	-31.2817
RP116_Site2_Line1_Spot04	49.4869	5.47	822.825	549.675		5.62528	-5.85943	29.1189	-26.5968	34.7442	-32.4562	35.0828	-32.1583
RP116_Site2_Line1_Spot05	63.8395	4.64	850.439	577.289		5.11352	-5.29137	30.7999	-28.0213	35.9134	-33.3127	36.2299	-33.0371
RP116_Site2_Line1_Spot06	58.2232	4.9	840.242	567.092		5.26609	-5.46055	30.1737	-27.4914	35.4398	-32.9519	35.7624	-32.67
RP116_Site2_Line1_Spot07	66.3356	4.52	854.759	581.609		5.03431	-5.20448	31.0672	-28.2473	36.1015	-33.4517	36.4143	-33.1797
RP116_Site2_Line1_Spot08	70.7038	4.31	862.04	588.89		4.88642	-5.04329	31.5202	-28.6299	36.4066	-33.6732	36.7124	-33.4079
RP116_Site2_Line1_Spot09	70.7038	4.38	862.04	588.89		4.96455	-5.12657	31.5202	-28.6299	36.4847	-33.7565	36.7954	-33.4868
RP116_Site2_Line1_Spot10	67.5836	4.31	856.874	583.724		4.82786	-4.9832	31.1984	-28.3582	36.0263	-33.3414	36.3269	-33.0804
RP116_Site2_Line1_Spot11	83.8083	3.73	882.074	608.924		4.43732	-4.55927	32.7834	-29.695	37.2207	-34.2542	37.5039	-34.0103
RP116_Site2_Line1_Spot12	65.0875	4.53	852.614	579.464		5.0199	-5.19012	30.9343	-28.135	35.9542	-33.3251	36.2655	-33.0543
RP116_Site2_Line1_Spot13	78.8161	4.02	874.731	601.581		4.69801	-4.83776	32.3175	-29.3025	37.0156	-34.1403	37.3132	-33.8831
RP116_Site2_Line1_Spot14	86.9284	3.82	886.503	613.353		4.5888	-4.71775	33.066	-29.9328	37.6548	-34.6506	37.9489	-34.3972
RP116_Site2_Line1_Spot15	93.1687	3.54	895.026	621.876		4.33908	-4.45155	33.6133	-30.393	37.9524	-34.8445	38.2327	-34.6038
RP116_Site2_Line1_Spot16	81.9362	3.98	879.359	606.209		4.7014	-4.83957	32.6107	-29.5496	37.3121	-34.3891	37.6114	-34.1308
RP116_Site2_Line1_Spot17	87.5525	3.72	887.375	614.225		4.47906	-4.60155	33.1218	-29.9797	37.6009	-34.5813	37.8881	-34.334
RP116_Site2_Line1_Spot18	83.1843	3.71	881.174	608.024		4.40481	-4.52526	32.7261	-29.6467	37.1309	-34.172	37.4117	-33.93
RP116_Site2_Line1_Spot19	92.5447	3.49	894.193	621.043		4.27056	-4.37971	33.5596	-30.3478	37.8302	-34.7275	38.1058	-34.4909
RP116_Site2_Line1_Spot20	85.0564	3.79	883.86	610.71		4.52606	-4.65238	32.8972	-29.7907	37.4233	-34.4431	37.7126	-34.1938
RP116_Site2_Line1_Spot21	88.8005	3.87	889.105	615.955		4.67544	-4.80843	33.2326	-30.073	37.9081	-34.8814	38.2085	-34.6226
RP116_Site2_Line1_Spot22	96.9129	3.32	899.944	626.794		4.11755	-4.21734	33.9311	-30.6599	38.0486	-34.8773	38.3159	-34.6483
RP116_Site2_Line1_Spot23	80.0642	4.15	876.598	603.448		4.86848	-5.01795	32.4357	-29.4021	37.3041	-34.42	37.6132	-34.1528
RP116_Site2_Line1_Spot24	85.0564	3.84	883.86	610.71		4.58496	-4.71464	32.8972	-29.7907	37.4822	-34.5054	37.7753	-34.2528
RP116_Site2_Line1_Spot25	86.9284	3.72	886.503	613.353		4.47024	-4.59253	33.066	-29.9328	37.5363	-34.5253	37.8227	-34.2787
RP116_Site2_Line1_Spot26	86.9284	3.8	886.503	613.353		4.56509	-4.6927	33.066	-29.9328	37.6311	-34.6255	37.9237	-34.3735
RP116_Site2_Line1_Spot27	86.9284	3.65	886.503	613.353		4.38721	-4.50493	33.066	-29.9328	37.4532	-34.4377	37.7344	-34.1958
RP116_Site2_Line1_Spot28	77.568	4.05	872.843	599.693		4.7121	-4.85345	32.1983	-29.202	36.9104	-34.0555	37.2084	-33.7978
RP116_Site2_Line1_Spot29	83.1843	3.97	881.174	608.024		4.70918	-4.84712	32.7261	-29.6467	37.4353	-34.4938	37.7356	-34.2347
RP116_Site2_Line1_Spot30	87.5525	3.54	887.375	614.225		4.26503	-4.37595	33.1218	-29.9797	37.3868	-34.3557	37.6604	-34.1205
RP116_Site2_Line1_Spot31	84.4323	3.97	882.969	609.819		4.72845	-4.86684	32.8404	-29.743	37.5689	-34.6098	37.8709	-34.3492
RP116_Site2_Line1_Spot32	91.2966	3.53	892.514	619.364		4.30266	-4.41398	33.4515	-30.257	37.7542	-34.671	38.0315	-34.4328
RP116_Site2_Line1_Spot33	23.9018	9	752.96	479.81		7.64761	-8.19503	25.0742	-23.144	32.7218	-31.339	33.15	-30.9483
RP116_Site2_Line1_Spot34	16.4135	10.22	721.328	448.178		7.93165	-8.58843	23.3409	-21.6524	31.2726	-30.2409	31.7015	-29.8436
RP116_Site2_Line1_Spot35	29.518	8.16	771.968	498.818		7.31202	-7.7811	26.1451	-24.0619	33.4572	-31.843	33.875	-31.4653
RP116_Site2_Line1_Spot36	31.3901	7.64	777.689	504.539		6.96128	-7.37748	26.4717	-24.3412	33.433	-31.7187	33.8331	-31.3587
RP116_Site2_Line1_Spot37	61.9674	4.7	847.116	573.966		5.13804	-5.31935	30.5952	-27.8481	35.7332	-33.1675	36.0501	-32.8912
RP116_Site2_Line1_Spot38	59.4713	4.71	842.569	569.419		5.09349	-5.27397	30.3161	-27.6119	35.4096	-32.8858	35.7223	-32.613
RP116_Site2_Line1_Spot39	58.2232	4.92	840.242	567.092		5.28721	-5.48326	30.1737	-27.4914	35.4609	-32.9746	35.7848	-32.6915
RP116_Site2_Line1_Spot40	65.0875	4.78	852.614	579.464		5.29225	-5.48179	30.9343	-28.135	36.2266	-33.6168	36.5548	-33.3308
RP116_Site2_Line1_Spot41	62.5914	4.9	848.232	575.082		5.36703	-5.56454	30.6638	-27.9062	36.0309	-33.4708	36.3623	-33.1815
RP116_Site2_Line1_Spot42	60.0953	4.83	843.719	570.569		5.23534	-5.42557	30.3865	-27.6715	35.6219	-33.0971	35.9437	-32.8161
RP116_Site2_Line1_Spot43	70.0797	4.34	861.02	587.87		4.90824	-5.067	31.4565	-28.5762	36.3648	-33.6432	36.6717	-33.3769
RP116_Site2_Line1_Spot44	33.8862	7.38	784.926	511.776		6.85704	-7.25142	26.8878	-24.6968	33.7448	-31.9482	34.142	-31.592
RP116_Site2_Line1_Spot45	58.2232	5.16	840.242	567.092		5.54039	-5.75606	30.1737	-27.4914	35.7141	-33.2474	36.0536	-32.9503
RP116_Site2_Line1_Spot46	86.9284	3.71	886.503	613.353		4.45838	-4.58002	33.066	-29.9328	37.5244	-34.5128	37.8101	-34.2669
RP116_Site3_Spot01	84.4323	3.88	882.969	609.819		4.62271	-4.7549	32.8404	-29.743	37.4631	-34.4979	37.7584	-34.2433
RP116_Site3_Spot02	76.944	4.38	871.89	598.74		5.07899	-5.24404	32.1382	-29.1514	37.2172	-34.3954	37.5382	-34.1173
RP116_Site3_Spot03	91.2966	3.58	892.514	619.364		4.36284	-4.47734	33.4515	-30.257	37.8143	-34.7343	38.0955	-34.4927
RP116_Site3_Spot04	39.5024	6.34	799.845	526.695		6.14051	-6.44071	27.7556	-25.4371	33.8961	-31.8778	34.2572	-31.557
RP116_Site3_Spot05	71.9518	4.2	864.06	590.91		4.78597	-4.9355	31.6464	-28.7365	36.4323	-33.672	36.7325	-33.4119
RP116_Site3_Spot06	102.529	3.41	907.07	633.92		4.29521	-4.40184	34.3942	-31.0487	38.6894	-35.4505	38.9701	-35.2101
RP116_Site3_Spot07	85.6804	3.79	884.745	611.595		4.53516	-4.66169	32.9537	-29.8383	37.4889	-34.5	37.779	-34.25
RP116_Site3_Spot08	62.5914	4.95	848.232	575.082		5.42083	-5.6224	30.6638	-27.9062	36.0847	-33.5286	36.4195	-33.2364
RP116_Site3_Spot09	28.27	9	768	494.85		7.95779	-8.52383	25.9197	-23.8689	33.8775	-32.3927	34.3305	-31.9807
RP116_Site3_Spot10	108.769	3.14	914.665	641.515		4.02559	-4.11721	34.8914	-31.4655	38.9169	-35.5827	39.1819	-35.3564
RP116_Site3_Spot11	131.234	2.62	939.67	666.52		3.55191	-3.61849	36.5531	-32.8557	40.105	-36.4742	40.3442	-36.2713
RP116_Site3_Spot12	96.2888	3.35	899.134	625.984		4.14683	-4.24828	33.8786	-30.6159	38.0255	-34.8642	38.2944	-34.6336
RP116 MINIMUM				415.922		3.55191	-10.7553	21.636	-32.8557	31.2726	-36.4742	31.7015	-36.2713
RP116 MAXIMUM				666.52		9.64428	-3.61849	36.5531	-20.1775	40.105	-30.2409	40.3442	-29.8436
RP116 AVERAGE				579.45		5.2942	-5.51254	31.0035	-28.1849	36.2977	-33.6975	36.6228	-33.4126
RP128_Site1_Line1_Spot18	17.0375	13.87	724.349	451.199		10.7162	-11.9391	23.5038	-21.793	34.22	-33.7321	34.8024	-33.1791
RP128_Site1_Line1_Spot19	11.4212	14.69	693.231	420.081		10.3589	-11.6324	21.8523	-20.3651	32.2112	-31.9975	32.7545	-31.4749
RP128_Site1_Line1_Spot20	10.7972	12.37	689.072	415.922		8.68897	-9.58021	21.636	-20.1775	30.325	-29.7578	30.778	-29.3287
RP128_Site1_Line1_Spot21	35.1342	7.33	788.394	515.244		6.87239	-7.26432	27.0883	-24.868	33.9607	-32.1323	34.3602	-31.7743
RP128_Site1_Line1_Spot25	11.4212	13.83	693.231	420.081		9.78205	-10.9096	21.8523	-20.3651	31.6344	-31.2747	32.1472	-30.7844
RP128_Site1_Line1_Spot27	125.618	2.75	933.724	660.574		3.67936	-3.75198	36.1544	-32.5226	39.8338	-36.2746	40.0802	-36.0652
RP128_Site1_Line1_Spot28	106.897	3.12	912.42	639.27		3.98057	-4.07067	34.744	-31.342	38.7246	-35.4127	38.986	-35.1894
RP128_Site1_Line1_Spot30	117.506	2.86	924.791	651.641		3.75209	-3.82945	35.5596	-32.0252	39.3117	-35.8546	39.561	-35.6424
RP128_Site2_Line1_Spot13	12.6693	12.51	701.04	427.89		9.09268	-10.0318	22.2613	-20.7193	31.3539	-30.7512	31.8347	-30.2966
RP128_Site2_Line1_Spot15	23.2777	9.87	750.643	477.493		8.30929	-8.96468	24.9452	-23.0332	33.2545	-31.9979	33.7187	-31.5716
RP128_Site2_Line1_Spot16	30.142	8.15	773.905	500.755		7.34019	-7.81009	26.2555	-24.1563	33.5957	-31.9664	34.016	-31.5866
RP128_Site2_Line1_Spot17	15.1654	13.88	715.008	441.858		10.4467	-11.6446	23.0019	-21.3598	33.4486	-33.0043	34.0103	-32.4698
RP128_Site2_Line1_Spot32	14.5414	10.69	711.695	438.545		8.06148	-8.76398	22.8251	-21.2071	30.8866	-29.9711	31.3179	-29.5695
RP128_Site2_Line1_Spot33	14.5414	10.57	711.695	438.545		7.97442	-8.66116	22.8251	-21.2071	30.7996	-29.8682	31.2261	-29.4714
RP128_Site2_Line1_Spot35	12.6693	12.28	701.04	427.89		8.93281	-9.83752	22.2613	-20.7193	31.1941	-30.5569	31.6664	-30.1111
RP128_Site2_Line1_Spot36	42.6226	6.28	807.453	534.303		6.20043	-6.49965	28.2033	-25.8184	34.4037	-32.318	34.7713	-31.9921
RP128_Site2_Line1_Spot37	13.2933	12.76	704.721	431.571		9.36436	-10.3505	22.4553	-20.8873	31.8196	-31.2378	32.317	-30.7671
RP128_Site2_Line1_Spot39	113.762	3.04	920.52	647.37		3.94892	-4.03568	35.277	-31.7885	39.2259	-35.8242	39.4872	-35.6014
RP128_Site2_Line1_Spot40	138.099	2.56	946.698	673.548		3.5235	-3.58783	37.0271	-33.2514	40.5506	-36.8393	40.7895	-36.637
RP128_Site2_Line1_Spot41	86.3044	3.73	885.626	612.476		4.47322	-4.59597	33.01	-29.8857	37.4832	-34.4816	37.7696	-34.235
RP128_Site2_Line1_Spot42	174.292	2.08	980.166	707.016		3.07428	-3.11913	39.3266	-35.1657	42.4008	-38.2848	42.6155	-38.1043
RP128_Site2_Line1_Spot43	29.518	8.11	771.968	498.818		7.26851	-7.73185	26.1451	-24.0619	33.4136	-31.7937	33.829	-31.4184
RP128_Site2_Line1_Spot44	113.138	3.02	919.798	646.648		3.91705	-4.00257	35.2293	-31.7486	39.1464	-35.7512	39.4054	-35.5303
RP128_Site2_Line1_Spot45	133.106	2.65	941.612	668.462		3.60709	-3.67544	36.6838	-32.9649	40.2909	-36.6403	40.5342	-36.4339
RP128_Site2_Line1_Spot46	39.5024	7.02	799.845	526.695		6.78264	-7.15083	27.7556	-25.4371	34.5382	-32.5879	34.9372	-32.2318
RP128_Site2_Line1_Spot47	21.4057	8.91	743.393	470.243		7.3814	-7.90637	24.5436	-22.6882	31.925	-30.5946	32.3339	-30.2209
RP128_Site2_Line1_Spot48	112.514	3.01	919.074	645.924		3.89806	-3.9829	35.1815	-31.7086	39.0796	-35.6915	39.3372	-35.4718
RP128_Site2_Line1_Spot49	17.0375	10.06	724.349	451.199		7.87788	-8.51874	23.5038	-21.793	31.3817	-30.3117	31.8092	-29.9165
RP128_Site2_Line1_Spot51	118.13	2.84	925.494	652.344		3.73178	-3.80816	35.6062	-32.0642	39.338	-35.8723	39.5861	-35.6612
RP128_Site2_Line1_Spot57	148.083	2.37	956.493	683.343		3.33215	-3.38818	37.6929	-33.8065	41.025	-37.1947	41.2529	-37.0022
RP128_Site3_Line1_Spot01	166.18	2.18	973.122	699.972		3.17477	-3.22349	38.8368	-34.7587	42.0116	-37.9822	42.2319	-37.7966
RP128_Site3_Line1_Spot02	105.025	3.27	910.147	636.997		4.14895	-4.24754	34.5952	-31.2172	38.7441	-35.4648	39.016	-35.2322
RP128_Site3_Line1_Spot03	350.268	1.12	1096.39	823.24		2.07849	-2.09392	47.8538	-42.1951	49.9323	-44.2891	50.0925	-44.1572
RP128_Site3_Line1_Spot04	363.372	1.1	1103.27	830.125		2.06725	-2.08227	48.3855	-42.63	50.4527	-44.7123	50.6129	-44.5806
RP128_Site3_Line1_Spot05	385.213	1.05	1114.39	841.245		2.01363	-2.02752	49.2505	-43.3369	51.2641	-45.3644	51.4216	-45.2351
RP128_Site3_Line1_Spot06	458.848	0.89	1149.1	875.954		1.8158	-1.82623	52.0005	-45.5778	53.8163	-47.4041	53.9622	-47.2849
RP128_Site3_Line1_Spot07	403.934	1.01	1123.6	850.452		1.96934	-1.98235	49.9726	-43.9262	51.9419	-45.9086	52.0971	-45.7814
RP128_Site3_Line1_Spot08	410.174	0.97	1126.61	853.459		1.90174	-1.91379	50.2096	-44.1195	52.1113	-46.0333	52.2615	-45.9103
RP128_Site3_Line1_Spot09	429.519	0.94	1135.75	862.596		1.87314	-1.88459	50.9332	-44.7092	52.8063	-46.5938	52.9553	-46.4719
RP128_Site3_Line1_Spot10	505.026	0.83	1169.06	895.914		1.75311	-1.76241	53.6164	-46.8903	55.3695	-48.6527	55.5126	-48.5361
RP128_Site3_Line1_Spot11	496.29	0.84	1165.38	892.23		1.763	-1.77249	53.3163	-46.6468	55.0793	-48.4193	55.2228	-48.3023
RP128_Site3_Line1_Spot12	521.875	0.81	1176.06	902.906		1.73151	-1.74045	54.1883	-47.3541	55.9198	-49.0945	56.062	-48.9789
RP128_Site3_Line1_Spot13	396.446	1.02	1119.95	846.803		1.97587	-1.98907	49.6858	-43.6922	51.6616	-45.6813	51.8168	-45.554
RP128_Site3_Line1_Spot14	347.771	1.15	1095.06	821.91		2.12878	-2.14501	47.7514	-42.1113	49.8802	-44.2563	50.0441	-44.1214
RP128_Site3_Line1_Spot15	422.655	0.97	1132.53	859.385		1.92182	-1.93395	50.6783	-44.5016	52.6001	-46.4355	52.7526	-46.3107
RP128_Site3_Line1_Spot16	437.007	0.94	1139.21	866.061		1.8846	-1.8961	51.209	-44.9338	53.0936	-46.8299	53.2439	-46.7069
RP128_Site3_Line1_Spot17	307.834	1.27	1072.85	799.703		2.25555	-2.27475	46.0587	-40.7238	48.3142	-42.9986	48.4848	-42.8577
RP128_Site3_Line1_Spot18	261.656	1.45	1044.63	771.478		2.43991	-2.46395	43.9518	-38.9914	46.3917	-41.4554	46.5719	-41.3058
RP128_Site3_Line1_Spot19	257.288	1.48	1041.79	768.639		2.47661	-2.50155	43.7427	-38.8191	46.2193	-41.3206	46.4017	-41.1691
RP128_Site3_Line1_Spot20	269.768	1.41	1049.82	776.666		2.39657	-2.41948	44.3354	-39.3073	46.732	-41.7267	46.9097	-41.5793
RP128_Site3_Line2_Spot01	18.2855	9.99	730.143	456.993		7.95139	-8.59198	23.8178	-22.0636	31.7692	-30.6556	32.2034	-30.2548
RP128_Site3_Line2_Spot02	45.7427	6.39	814.654	541.504		6.42	-6.73442	28.6304	-26.1817	35.0504	-32.9161	35.4338	-32.5763
RP128_Site3_Line2_Spot03	8.30111	13.49	670.257	397.107		8.92629	-9.93787	20.6707	-19.3388	29.597	-29.2767	30.0523	-28.8401
RP128_Site3_Line2_Spot04	377.725	1.07	1110.63	837.48		2.038	-2.05235	48.9567	-43.097	50.9947	-45.1493	51.1536	-45.0188
RP128_Site3_Line2_Spot05	374.605	1.08	1109.05	835.897		2.05111	-2.0657	48.8335	-42.9963	50.8846	-45.062	51.0443	-44.9307
RP128_Site3_Line2_Spot06	361.5	1.11	1102.3	829.151		2.0823	-2.09757	48.3101	-42.5684	50.3924	-44.666	50.5537	-44.5334
RP128_Site3_Line2_Spot07	295.353	1.33	1065.52	792.372		2.32944	-2.35028	45.5067	-40.2705	47.8361	-42.6208	48.0111	-42.4759
RP128_Site3_Line2_Spot08	367.116	1.1	1105.21	832.061		2.07453	-2.08958	48.5356	-42.7528	50.6101	-44.8424	50.7711	-44.71
RP128_Site3_Line2_Spot09	400.814	1	1122.09	848.937		1.94465	-1.95737	49.8534	-43.829	51.798	-45.7864	51.9511	-45.6609
RP128_Site3_Line2_Spot10	390.829	1.03	1117.19	844.037		1.98532	-1.99874	49.4689	-43.5152	51.4542	-45.514	51.6098	-45.3863
RP128_Site3_Line2_Spot11	359.628	1.1	1101.32	828.175		2.05995	-2.07493	48.2346	-42.5066	50.2945	-44.5816	50.4539	-44.4504
RP128_Site3_Line2_Spot12	349.02	1.13	1095.73	822.576		2.09444	-2.11013	47.8027	-42.1533	49.8971	-44.2634	50.0585	-44.1306
RP128_Site3_Line2_Spot13	385.837	1.04	1114.71	841.556		1.99563	-2.00927	49.2748	-43.3568	51.2705	-45.366	51.4266	-45.2379
RP128_Site3_Line2_Spot14	388.333	1.03	1115.95	842.799		1.98092	-1.99432	49.372	-43.4361	51.3529	-45.4305	51.508	-45.3032
RP128_Site3_Line2_Spot15	319.066	1.24	1079.28	806.133		2.22899	-2.24746	46.5457	-41.1234	48.7747	-43.3708	48.9441	-43.231
RP128_Site3_Line2_Spot16	426.399	0.95	1134.29	861.14		1.88816	-1.89983	50.8176	-44.615	52.7057	-46.5149	52.8557	-46.3921
RP128_Site3_Line2_Spot17	421.407	0.97	1131.95	858.797		1.91982	-1.93195	50.6317	-44.4636	52.5515	-46.3956	52.7038	-46.2709
RP128_Site3_Line2_Spot18	358.38	1.12	1100.67	827.522		2.09477	-2.11029	48.1841	-42.4654	50.2789	-44.5756	50.4409	-44.4424
RP128_Site3_Line2_Spot19	299.097	1.32	1067.74	794.592		2.32166	-2.34225	45.6735	-40.4076	47.9952	-42.7498	48.17	-42.6053
RP128_Site3_Line2_Spot20	297.225	1.31	1066.63	793.484		2.29936	-2.31962	45.5902	-40.3391	47.8896	-42.6588	48.0625	-42.5157
RP128_Site3_Line3_Spot01	264.776	1.45	1046.64	773.486		2.44931	-2.47342	44.1001	-39.1135	46.5494	-41.5869	46.7306	-41.4366
RP128_Site3_Line3_Spot02	456.352	0.91	1147.99	874.839		1.85288	-1.86377	51.911	-45.505	53.7638	-47.3688	53.9127	-47.2472
RP128_Site3_Line3_Spot03	361.5	1.12	1102.3	829.151		2.10099	-2.11654	48.3101	-42.5684	50.4111	-44.685	50.5738	-44.5511
RP128_Site3_Line3_Spot04	484.433	0.85	1160.31	887.164		1.76844	-1.77809	52.9049	-46.3128	54.6734	-48.0909	54.8168	-47.974
RP128_Site3_Line3_Spot05	497.538	0.84	1165.91	892.759		1.7646	-1.77409	53.3593	-46.6817	55.1239	-48.4558	55.2676	-48.3387
RP128_Site3_Line3_Spot06	546.836	0.78	1186.15	913.005		1.69632	-1.70471	55.0199	-48.0278	56.7163	-49.7325	56.8566	-49.6185
RP128_Site3_Line3_Spot07	496.29	0.85	1165.38	892.23		1.78393	-1.79364	53.3163	-46.6468	55.1002	-48.4404	55.2454	-48.3221
RP128_Site3_Line3_Spot08	489.426	0.86	1162.46	889.307		1.79581	-1.80572	53.0787	-46.4539	54.8745	-48.2596	55.0204	-48.1407
RP128_Site3_Line3_Spot09	391.453	1.04	1117.5	844.346		2.00564	-2.01933	49.4931	-43.535	51.4987	-45.5543	51.656	-45.4253
RP128_Site3_Line3_Spot10	461.968	0.89	1150.49	877.342		1.82019	-1.83064	52.1121	-45.6686	53.9323	-47.4992	54.0787	-47.3796
RP128_Site3_Line3_Spot11	461.344	0.9	1150.21	877.065		1.8397	-1.85038	52.0898	-45.6504	53.9295	-47.5008	54.0775	-47.38
RP128_Site3_Line3_Spot12	445.744	0.92	1143.21	870.056		1.85759	-1.86866	51.5278	-45.1933	53.3854	-47.062	53.534	-46.9405
RP128_Site3_Line3_Spot13	445.744	0.93	1143.21	870.056		1.87772	-1.88903	51.5278	-45.1933	53.4056	-47.0824	53.5558	-46.9596
RP128_Site3_Line3_Spot14	449.488	0.92	1144.9	871.752		1.86311	-1.8742	51.6636	-45.3038	53.5267	-47.178	53.6759	-47.056
RP128_Site3_Line3_Spot15	461.968	0.89	1150.49	877.342		1.82019	-1.83064	52.1121	-45.6686	53.9323	-47.4992	54.0787	-47.3796
RP128_Site3_Line3_Spot16	484.433	0.87	1160.31	887.164		1.80994	-1.82005	52.9049	-46.3128	54.7149	-48.1329	54.8616	-48.0132
RP128_Site3_Line3_Spot17	391.453	1.03	1117.5	844.346		1.98642	-1.99984	49.4931	-43.535	51.4795	-45.5348	51.6352	-45.407
RP128_Site3_Line3_Spot18	479.441	0.87	1158.16	885.007		1.80321	-1.81329	52.7303	-46.171	54.5335	-47.9843	54.6795	-47.8652
RP128_Site3_Line3_Spot19	448.24	0.91	1144.34	871.188		1.8411	-1.85195	51.6184	-45.267	53.4595	-47.119	53.6069	-46.9985
RP128_Site3_Line3_Spot20	469.457	0.88	1153.8	880.649		1.81017	-1.82043	52.3784	-45.885	54.1885	-47.7055	54.3346	-47.5863
RP128_HostRock MINIMUM				397.107		1.69632	-9.93787	20.6707	-48.0278	29.597	-49.7325	30.0523	-49.6185
RP128_HostRock MAXIMUM				913.005		8.92629	-1.70471	55.0199	-19.3388	56.7163	-29.2767	56.8566	-28.8401
RP128_HostRock AVERAGE				779.104		2.81885	-2.89514	45.0049	-39.8009	47.8238	-42.6961	48.021	-42.5292
RP128_Vein MINIMUM				415.922		6.20043	-11.9391	21.636	-25.8184	30.325	-33.7321	30.778	-33.1791
RP128_Vein MAXIMUM				534.303		10.7162	-6.49965	28.2033	-20.1775	34.4037	-29.7578	34.8024	-29.3287
RP128_Vein AVERAGE				452.956		8.72435	-9.56355	23.6405	-21.9055	32.3648	-31.469	32.8372	-31.0269
RP134_Site1_Line1_Spot01	631.277	1.17	1218.31	945.159		2.68118	-2.70078	57.7107	-50.2021	60.3919	-52.9029	60.6193	-52.7186
RP134_Site1_Line1_Spot02	61.4238	8.08	846.137	572.987		8.70877	-9.24458	30.535	-27.7972	39.2438	-37.0418	39.7814	-36.5629
RP134_Site1_Line1_Spot03	71.9766	7.01	864.099	590.949		7.91055	-8.32769	31.6489	-28.7386	39.5594	-37.0663	40.0563	-36.628
RP134_Site1_Line1_Spot04	67.8727	7.74	857.36	584.21		8.5763	-9.0786	31.2286	-28.3837	39.8049	-37.4623	40.3402	-36.9874
RP134_Site1_Line1_Spot05	78.4256	7.15	874.143	600.993		8.25408	-8.69634	32.2803	-29.2712	40.5344	-37.9675	41.058	-37.5061
RP134_Site1_Line1_Spot06	66.7002	7.49	855.38	582.23		8.26795	-8.73647	31.1057	-28.2798	39.3736	-37.0163	39.8886	-36.56
RP134_Site1_Line1_Spot07	80.1844	6.42	876.777	603.627		7.4751	-7.83327	32.447	-29.4116	39.9221	-37.2449	40.3973	-36.8282
RP134_Site1_Line1_Spot08	114.774	5.1	921.685	648.535		6.59453	-6.83938	35.354	-31.853	41.9485	-38.6924	42.3859	-38.3148
RP134_Site1_Line1_Spot09	92.496	6.07	894.128	620.978		7.36017	-7.69063	33.5554	-30.3443	40.9156	-38.0349	41.3913	-37.6199
RP134_Site1_Line1_Spot11	37.973	10.77	795.95	522.8		10.1695	-11.0315	27.5277	-25.2428	37.6971	-36.2743	38.294	-35.7279
RP134_Site1_Line1_Spot12	73.7354	6.51	866.902	593.752		7.40708	-7.76865	31.8244	-28.8867	39.2315	-36.6554	39.6979	-36.2455
RP134_Site1_Line1_Spot13	70.8041	7.19	862.203	589.053		8.07291	-8.51022	31.5304	-28.6385	39.6033	-37.1488	40.1094	-36.7017
RP134_Site1_Line1_Spot14	54.9748	9.46	834.008	560.858		9.8573	-10.5752	29.7941	-27.1696	39.6514	-37.7448	40.2528	-37.203
RP134_Site1_Line1_Spot15	55.5611	7.82	835.153	562.003		8.21747	-8.70858	29.8636	-27.2286	38.0811	-35.9372	38.5827	-35.4901
RP134_Site1_Line1_Spot16	56.7336	8.39	837.417	564.267		8.84699	-9.41506	30.0013	-27.3453	38.8483	-36.7604	39.3897	-36.2763
RP134_Site1_Line1_Spot17	66.7002	7.32	855.38	582.23		8.08505	-8.5325	31.1057	-28.2798	39.1907	-36.8123	39.6942	-36.3666
RP134_Site1_Line1_Spot18	63.7688	7.5	850.315	577.165		8.18047	-8.6457	30.7923	-28.0148	38.9727	-36.6605	39.4797	-36.2109
RP134_Site1_Line1_Spot19	65.5277	7.53	853.374	580.224		8.27183	-8.74356	30.9814	-28.1747	39.2532	-36.9183	39.7674	-36.4624
RP134_Site1_Line1_Spot20	123.568	5.06	931.507	658.357		6.68442	-6.92955	36.0063	-32.3988	42.6907	-39.3284	43.1381	-38.9428
RP134_Site1_Line1_Spot21	143.501	3.88	952.058	678.908		5.37663	-5.52578	37.3907	-33.5547	42.7673	-39.0805	43.1338	-38.7678
RP134_Site1_Line1_Spot22	103.049	5.05	907.715	634.565		6.33384	-6.56809	34.4363	-31.084	40.7701	-37.6521	41.1847	-37.2935
RP134_Site1_Line1_Spot23	90.1509	5.87	890.958	617.808		7.07195	-7.37919	33.3515	-30.1729	40.4235	-37.5521	40.8792	-37.1549
RP134_Site1_Line1_Spot24	86.6333	6.33	886.089	612.939		7.53072	-7.88492	33.0396	-29.9105	40.5703	-37.7955	41.0534	-37.3728
RP134_Site1_Line1_Spot25	96.0136	5.8	898.776	625.626		7.11299	-7.4172	33.8554	-30.5964	40.9684	-38.0136	41.4302	-37.6118
RP134_Site1_Line1_Spot26	90.7372	6.24	891.756	618.606		7.52164	-7.8694	33.4028	-30.216	40.9244	-38.0854	41.4096	-37.6616
RP134_Site1_Line1_Spot27	79.5981	6.57	875.903	602.753		7.6305	-8.00502	32.3917	-29.365	40.0222	-37.37	40.5069	-36.9445
RP134_Site1_Line1_Spot28	89.5647	6.29	890.156	617.006		7.55332	-7.90566	33.3	-30.1296	40.8533	-38.0353	41.3398	-37.6101
RP134_Site1_Line1_Spot29	128.845	4.75	937.163	664.013		6.35833	-6.57641	36.3847	-32.7151	42.7431	-39.2915	43.1708	-38.9239
RP134_Site1_Line1_Spot30	85.4608	6.05	884.434	611.284		7.17757	-7.50011	32.9339	-29.8216	40.1114	-37.3217	40.5711	-36.9201
RP134_Site1_Line2_Spot01	105.98	5.81	911.31	638.16		7.32594	-7.63809	34.6713	-31.2811	41.9972	-38.9191	42.4786	-38.5011
RP134_Site1_Line2_Spot02	141.743	4.41	950.329	677.179		6.07784	-6.26999	37.2732	-33.4567	43.3511	-39.7267	43.7649	-39.3726
RP134_Site1_Line2_Spot03	146.433	4.32	954.906	681.756		6.01332	-6.19911	37.5847	-33.7164	43.598	-39.9155	44.0091	-39.5641
RP134_Site1_Line2_Spot04	143.501	4.14	952.058	678.908		5.73184	-5.90166	37.3907	-33.5547	43.1225	-39.4563	43.5133	-39.1225
RP134_Site1_Line2_Spot05	147.019	4.26	955.471	682.321		5.93805	-6.11889	37.6232	-33.7485	43.5612	-39.8673	43.9674	-39.5203
RP134_Site1_Line2_Spot07	91.3235	5.56	892.55	619.4		6.72974	-7.00614	33.4538	-30.259	40.1836	-37.2651	40.6178	-36.8874
RP134_Site1_Line2_Spot08	75.4942	7.92	869.655	596.505		9.02497	-9.56335	31.9974	-29.0327	41.0224	-38.596	41.5927	-38.0907
RP134_Site1_Line2_Spot09	105.98	5.65	911.31	638.16		7.1281	-7.42327	34.6713	-31.2811	41.7994	-38.7043	42.2677	-38.298
RP134_Site1_Line2_Spot10	105.394	5.7	910.597	637.447		7.17865	-7.4787	34.6246	-31.2419	41.8033	-38.7206	42.2746	-38.3115
RP134_Site1_Line2_Spot11	105.394	5.37	910.597	637.447		6.77071	-7.03698	34.6246	-31.2419	41.3953	-38.2789	41.8398	-37.8939
RP134_Site1_Line2_Spot12	114.188	4.9	921.011	647.861		6.33098	-6.55671	35.3094	-31.8157	41.6404	-38.3724	42.06	-38.0106
RP134_Site1_Line2_Spot13	101.876	5.54	906.256	633.106		6.91433	-7.19558	34.3412	-31.0042	41.2555	-38.1997	41.7076	-37.8075
RP134_Site1_Line2_Spot14	102.463	5.6	906.987	633.837		6.99909	-7.28684	34.3888	-31.0441	41.3879	-38.331	41.8458	-37.9335
RP134_Site1_Line2_Spot15	100.117	5.77	904.045	630.895		7.16049	-7.46441	34.1973	-30.8834	41.3578	-38.3478	41.825	-37.9417
RP134_Site1_Line2_Spot16	108.325	5.39	914.135	640.985		6.84858	-7.11851	34.8565	-31.4363	41.7051	-38.5548	42.1562	-38.1643
RP134_Site1_Line2_Spot17	104.221	5.45	909.162	636.012		6.84797	-7.12155	34.5308	-31.1632	41.3787	-38.2848	41.8277	-37.8956
RP134_Site1_Line2_Spot18	107.153	4.99	912.728	639.578		6.32946	-6.5602	34.7642	-31.359	41.0937	-37.9192	41.5099	-37.5596
RP134_Site1_Line2_Spot19	110.084	4.87	916.225	643.075		6.22741	-6.44853	34.9939	-31.5514	41.2213	-38	41.6322	-37.6455
RP134_Site1_Line2_Spot20	104.221	5.63	909.162	636.012		7.06977	-7.36174	34.5308	-31.1632	41.6005	-38.525	42.0641	-38.1227
RP134_Site1_Line2_Spot21	102.463	5.63	906.987	633.837		7.03586	-7.32671	34.3888	-31.0441	41.4247	-38.3708	41.885	-37.9712
RP134_Site1_Line2_Spot22	100.704	5.5	904.785	631.635		6.843	-7.11947	34.2454	-30.9238	41.0884	-38.0433	41.5351	-37.6556
RP134_Site1_Line2_Spot23	110.084	5.21	916.225	643.075		6.6544	-6.90751	34.9939	-31.5514	41.6483	-38.4589	42.0874	-38.0793
RP134_Site1_Line2_Spot24	115.947	5.03	923.025	649.875		6.52458	-6.76329	35.4426	-31.9272	41.9672	-38.6905	42.4004	-38.3167
RP134_Site1_Line2_Spot25	105.394	5.97	910.597	637.447		7.51174	-7.84093	34.6246	-31.2419	42.1364	-39.0828	42.6296	-38.654
RP134_Site1_Line2_Spot26	110.084	5.01	916.225	643.075		6.40335	-6.63738	34.9939	-31.5514	41.3973	-38.1888	41.8197	-37.824
RP134_Site1_Line2_Spot27	107.153	5.32	912.728	639.578		6.74038	-7.00269	34.7642	-31.359	41.5046	-38.3616	41.9479	-37.9779
RP134_Site1_Line2_Spot28	109.498	5.39	915.531	642.381		6.86959	-7.14019	34.9483	-31.5132	41.8179	-38.6534	42.2709	-38.2612
RP134_Site1_Line2_Spot29	111.843	4.95	918.292	645.142		6.35664	-6.58592	35.13	-31.6654	41.4866	-38.2513	41.9068	-37.8887
RP134_Site1_Line2_Spot30	73.1491	6.73	865.973	592.823		7.6351	-8.02089	31.7662	-28.8376	39.4013	-36.8585	39.8817	-36.4357
RP134_Site2_Spot01	198.611	3.34	1000	726.853		5.11695	-5.23629	40.7223	-36.3236	45.8393	-41.5599	46.2033	-41.2526
RP134_Site2_Spot02	165.193	3.87	972.249	699.099		5.59351	-5.74688	38.7763	-34.7084	44.3698	-40.4553	44.7582	-40.1251
RP134_Site2_Spot03	244.926	2.69	1033.57	760.423		4.41273	-4.49416	43.1402	-38.3224	47.553	-42.8166	47.876	-42.5461
RP134_Site2_Spot04	207.991	3.15	1007.21	734.056		4.89892	-5.00626	41.2352	-36.7483	46.1341	-41.7545	46.4848	-41.4591
RP134_Site2_Spot05	176.919	3.52	982.398	709.248		5.20086	-5.32981	39.4824	-35.2951	44.6832	-40.6249	45.0475	-40.3162
RP134_Site2_Spot06	223.234	2.92	1018.45	745.297		4.64698	-4.7408	42.0421	-37.4156	46.6891	-42.1564	47.0249	-41.8743
RP134_Site2_Spot07	189.23	3.35	992.562	719.412		5.05581	-5.17448	40.1959	-35.8872	45.2517	-41.0617	45.609	-40.7597
RP134_Site2_Spot08	198.611	3.18	1000	726.853		4.87444	-4.98262	40.7223	-36.3236	45.5968	-41.3062	45.9435	-41.0137
RP134_Site2_Spot09	181.609	3.44	986.326	713.176		5.12488	-5.2488	39.7574	-35.5234	44.8823	-40.7722	45.2425	-40.4673
RP134_Site2_Spot10	167.538	3.63	974.318	701.168		5.27333	-5.4087	38.9197	-34.8276	44.1931	-40.2363	44.5598	-39.925
RP134_Site2_Spot11	135.88	4.56	944.454	671.304		6.20369	-6.40714	36.8755	-33.1248	43.0791	-39.532	43.4993	-39.1718
RP134_Site2_Spot12	205.06	3.36	1004.98	731.829		5.19873	-5.32044	41.0763	-36.6167	46.275	-41.9372	46.6465	-41.6238
RP134_Site2_Spot14	86.047	6.24	885.264	612.114		7.41207	-7.75574	32.9868	-29.8662	40.3989	-37.6219	40.874	-37.2064
RP134 MINIMUM				522.8		2.68118	-11.0315	27.5277	-50.2021	37.6971	-52.9029	38.294	-52.7186
RP134 MAXIMUM				945.159		10.1695	-2.70078	57.7107	-25.2428	60.3919	-35.9372	60.6193	-35.4901
RP134 AVERAGE				643.13		6.83836	-7.13503	35.1104	-31.6346	41.9488	-38.7697	42.3957	-38.3812
RP136_Site1_Line1_Spot01	183.653	2.04	988.016	714.866		3.06414	-3.10782	39.876	-35.6218	42.9401	-38.7296	43.1556	-38.5487
RP136_Site1_Line1_Spot02	154.947	2.27	962.96	689.81		3.23604	-3.288	38.1357	-34.1754	41.3717	-37.4634	41.5943	-37.2756
RP136_Site1_Line1_Spot03	193.637	1.86	996.089	722.939		2.84143	-2.87821	40.445	-36.0937	43.2864	-38.9719	43.4877	-38.8034
RP136_Site1_Line1_Spot06	118.754	2.89	926.194	653.044		3.80258	-3.88176	35.6527	-32.103	39.4553	-35.9848	39.7082	-35.7695
RP136_Site1_Line1_Spot08	43.8706	5.98	810.379	537.229		5.95363	-6.22655	28.3765	-25.9657	34.3301	-32.1923	34.6841	-31.8792
RP136_Site1_Line1_Spot09	41.9985	6.79	805.965	532.815		6.66708	-7.0159	28.1155	-25.7436	34.7826	-32.7595	35.1773	-32.4083
RP136_Site1_Line1_Spot10	32.0141	7.57	779.538	506.388		6.93222	-7.34244	26.5777	-24.4319	33.5099	-31.7743	33.9092	-31.4154
RP136_Site1_Line1_Spot11	170.548	2.19	976.944	703.794		3.21437	-3.26383	39.1021	-34.9792	42.3165	-38.2431	42.5404	-38.0547
RP136_Site1_Line1_Spot12	168.052	2.14	974.768	701.618		3.12752	-3.17459	38.951	-34.8536	42.0785	-38.0282	42.2959	-37.8453
RP136_Site1_Line1_Spot13	128.114	2.69	936.39	663.24		3.62046	-3.69026	36.3329	-32.6718	39.9533	-36.362	40.1964	-36.1556
RP136_Site1_Line1_Spot14	279.129	1.39	1055.67	782.524		2.38921	-2.41166	44.7704	-39.6652	47.1596	-42.0769	47.3377	-41.9293
RP136_Site1_Line1_Spot15	324.683	1.23	1082.44	809.292		2.22406	-2.24232	46.7858	-41.3203	49.0099	-43.5626	49.1794	-43.4228
RP136_Site1_Line1_Spot16	349.02	1.15	1095.73	822.576		2.13137	-2.14762	47.8027	-42.1533	49.9341	-44.3009	50.0982	-44.1657
RP136_Site1_Line1_Spot17	313.45	1.26	1076.09	802.937		2.25139	-2.27037	46.3033	-40.9246	48.5547	-43.1949	48.7254	-43.054
RP136_Site1_Line1_Spot18	228.582	1.66	1022.27	749.117		2.67294	-2.70343	42.318	-37.6437	44.991	-40.3471	45.1846	-40.1857
RP136_Site1_Line1_Spot19	252.295	1.51	1038.5	765.354		2.51063	-2.53647	43.5013	-38.6201	46.0119	-41.1566	46.1963	-41.0033
RP136_Site1_Line1_Spot20	202.373	1.87	1002.92	729.77		2.89598	-2.93355	40.9296	-36.4953	43.8256	-39.4288	44.032	-39.2561
RP136_Site1_Line1_Spot21	209.238	1.77	1008.15	734.996		2.77074	-2.80467	41.3024	-36.8039	44.0731	-39.6085	44.2714	-39.4428
RP136_Site1_Line1_Spot22	159.316	2.29	966.971	693.821		3.29163	-3.34485	38.4117	-34.4051	41.7033	-37.7499	41.9305	-37.5583
RP136_Site1_Line1_Spot23	151.827	2.28	960.045	686.895		3.23051	-3.28268	37.9358	-34.0089	41.1664	-37.2916	41.3879	-37.1046
RP136_Site2_Line1_Spot01	96.2888	3.5	899.134	625.984		4.33023	-4.44098	33.8786	-30.6159	38.2089	-35.0569	38.4897	-34.8159
RP136_Site2_Line1_Spot02	100.657	3.4	904.726	631.576		4.26061	-4.36617	34.2416	-30.9206	38.5022	-35.2868	38.78	-35.0488
RP136_Site2_Line1_Spot03	105.025	3.16	910.147	636.997		4.01093	-4.10299	34.5952	-31.2172	38.6061	-35.3202	38.8689	-35.0955
RP136_Site2_Line1_Spot04	61.9674	4.66	847.116	573.966		5.09503	-5.27327	30.5952	-27.8481	35.6902	-33.1214	36.0045	-32.8475
RP136_Site2_Line1_Spot05	63.2154	4.95	849.339	576.189		5.43504	-5.63704	30.7321	-27.964	36.1671	-33.601	36.5032	-33.3077
RP136_Site2_Line1_Spot06	46.3667	5.62	816.049	542.899		5.68138	-5.92519	28.7135	-26.2524	34.3949	-32.1776	34.7346	-31.8781
RP136_Site2_Line1_Spot07	36.3823	6.89	791.771	518.621		6.52578	-6.87447	27.2842	-25.0352	33.81	-31.9097	34.1906	-31.5698
RP136_Site2_Line1_Spot09	22.0297	10.05	745.862	472.712		8.34746	-9.01975	24.68	-22.8054	33.0274	-31.8252	33.4914	-31.3982
RP136_Site2_Line1_Spot10	117.506	2.99	924.791	651.641		3.92086	-4.00541	35.5596	-32.0252	39.4805	-36.0306	39.741	-35.8087
RP136_Site2_Line1_Spot11	84.4323	4.03	882.969	609.819		4.7989	-4.9415	32.8404	-29.743	37.6393	-34.6845	37.9459	-34.4199
RP136_Site2_Line1_Spot12	120.626	2.85	928.278	655.128		3.7674	-3.84468	35.7912	-32.2189	39.5586	-36.0636	39.8097	-35.85
RP136_Site2_Line1_Spot13	98.1609	3.22	901.553	628.403		4.00926	-4.1034	34.0354	-30.7475	38.0446	-34.8509	38.3052	-34.6278
RP136_Site2_Line1_Spot14	57.5992	4.88	839.065	565.915		5.23023	-5.42266	30.1019	-27.4305	35.3321	-32.8531	35.6521	-32.5734
RP136_Site2_Line1_Spot15	136.851	2.6	945.439	672.289		3.56853	-3.63475	36.942	-33.1804	40.5105	-36.8151	40.7521	-36.6104
RP136_Site2_Line1_Spot16	87.5525	3.56	887.375	614.225		4.28883	-4.401	33.1218	-29.9797	37.4106	-34.3807	37.6857	-34.1442
RP136_Site2_Line1_Spot17	169.924	2.13	976.402	703.252		3.12347	-3.17022	39.0645	-34.9479	42.1879	-38.1182	42.4054	-37.9352
RP136_Site2_Line1_Spot18	168.052	2.14	974.768	701.618		3.12752	-3.17459	38.951	-34.8536	42.0785	-38.0282	42.2959	-37.8453
RP136_Site2_Line1_Spot19	65.7115	4.95	853.69	580.54		5.49105	-5.69475	31.0009	-28.1913	36.492	-33.886	36.833	-33.5887
RP136_Site2_Line1_Spot20	53.855	5.31	831.796	558.646		5.58405	-5.80868	29.6599	-27.0559	35.2439	-32.8645	35.5832	-32.5669
RP136_Site2_Line1_Spot21	76.944	4.14	871.89	598.74		4.80475	-4.9522	32.1382	-29.1514	36.9429	-34.1036	37.2466	-33.8409
RP136_Site2_Line1_Spot22	135.603	2.64	944.172	671.022		3.61321	-3.68133	36.8564	-33.1089	40.4696	-36.7903	40.7139	-36.5831
RP136_Site2_Line1_Spot23	93.7927	3.51	895.856	622.706		4.31076	-4.42149	33.6668	-30.4379	37.9775	-34.8594	38.2563	-34.6201
RP136_Site2_Line1_Spot24	108.145	3.05	913.92	640.77		3.90505	-3.99138	34.8424	-31.4245	38.7475	-35.4159	39.0043	-35.1966
RP136_Site2_Line1_Spot25	158.691	2.26	966.403	693.253		3.24502	-3.29681	38.3725	-34.3725	41.6175	-37.6693	41.8414	-37.4805
RP136_Site2_Line1_Spot26	148.707	2.48	957.089	683.939		3.48984	-3.55126	37.7336	-33.8405	41.2234	-37.3917	41.4622	-37.1899
RP136_Site2_Line1_Spot27	139.971	2.5	948.572	675.422		3.4553	-3.51683	37.154	-33.3573	40.6093	-36.8741	40.8439	-36.6756
RP136_Site2_Line1_Spot28	143.715	2.51	952.267	679.117		3.49612	-3.55854	37.4049	-33.5665	40.901	-37.1251	41.1392	-36.9235
RP136_Site2_Line1_Spot29	131.858	2.79	940.32	667.17		3.78538	-3.86098	36.5968	-32.8922	40.3822	-36.7532	40.6373	-36.5366
RP136_Site2_Line1_Spot30	120.626	2.82	928.278	655.128		3.72813	-3.80379	35.7912	-32.2189	39.5193	-36.0227	39.7678	-35.8113
RP136_Site2_Line1_Spot31	117.506	3.01	924.791	651.641		3.94681	-4.0325	35.5596	-32.0252	39.5065	-36.0577	39.7687	-35.8343
RP136_Site2_Line1_Spot32	119.378	2.96	926.891	653.741		3.89961	-3.98277	35.699	-32.1418	39.5986	-36.1245	39.8582	-35.9035
RP136_Site2_Line1_Spot33	172.42	2.18	978.561	705.411		3.21042	-3.25956	39.2147	-35.0728	42.4251	-38.3323	42.649	-38.1439
RP136_Site2_Line1_Spot34	184.277	2.01	988.529	715.379		3.02253	-3.06497	39.912	-35.6517	42.9346	-38.7167	43.1472	-38.5382
RP136_Site2_Line1_Spot35	231.079	1.67	1024.03	750.879		2.69824	-2.72918	42.4456	-37.7491	45.1439	-40.4782	45.3397	-40.315
RP136_Site2_Line2_Spot01	357.756	1.13	1100.34	827.194		2.11215	-2.12794	48.1588	-42.4447	50.271	-44.5726	50.4343	-44.4382
RP136_Site2_Line2_Spot02	273.512	1.4	1052.18	779.026		2.39038	-2.41304	44.5103	-39.4513	46.9007	-41.8643	47.0783	-41.717
RP136_Site2_Line2_Spot03	152.451	2.24	960.632	687.482		3.17816	-3.22856	37.976	-34.0424	41.1542	-37.271	41.3723	-37.0869
RP136_Site2_Line2_Spot04	205.493	1.76	1005.31	732.16		2.73968	-2.77308	41.0999	-36.6363	43.8396	-39.4094	44.0352	-39.2458
RP136_Site2_Line2_Spot05	141.219	2.49	949.811	676.661		3.45061	-3.51178	37.2381	-33.4274	40.6887	-36.9392	40.9232	-36.7407
RP136_Site2_Line2_Spot06	137.475	2.53	946.07	672.92		3.47794	-3.5407	36.9846	-33.216	40.4626	-36.7567	40.6981	-36.5571
RP136_Site2_Line2_Spot07	120.626	2.82	928.278	655.128		3.72813	-3.80379	35.7912	-32.2189	39.5193	-36.0227	39.7678	-35.8113
RP136_Site2_Line2_Spot08	125.618	2.73	933.724	660.574		3.65285	-3.72442	36.1544	-32.5226	39.8073	-36.2471	40.0519	-36.0392
RP136_Site2_Line2_Spot09	104.401	3.17	909.382	636.232		4.01671	-4.10923	34.5452	-31.1753	38.5619	-35.2845	38.8249	-35.0597
RP136_Site2_Line2_Spot10	124.37	2.7	932.377	659.227		3.60265	-3.6725	36.0644	-32.4474	39.6671	-36.1199	39.9081	-35.9152
RP136_Site2_Line2_Spot11	103.777	3.21	908.615	635.465		4.05995	-4.15469	34.4951	-31.1333	38.555	-35.2879	38.8207	-35.0607
RP136_Site2_Line2_Spot12	65.0875	4.47	852.614	579.464		4.95447	-5.12021	30.9343	-28.135	35.8888	-33.2552	36.196	-32.988
RP136_Site3_Line1_Spot01	127.49	2.75	935.727	662.577		3.69519	-3.76806	36.2885	-32.6346	39.9837	-36.4027	40.2316	-36.1921
RP136_Site3_Line1_Spot02	98.7849	3.33	902.351	629.201		4.15198	-4.25281	34.0872	-30.791	38.2392	-35.0438	38.5093	-34.8124
RP136_Site3_Line1_Spot03	110.641	3.04	916.883	643.733		3.91771	-4.00392	35.0372	-31.5877	38.9549	-35.5916	39.2132	-35.3712
RP136_Site3_Line1_Spot04	123.746	2.8	931.7	658.55		3.72935	-3.80438	36.0192	-32.4096	39.7486	-36.214	39.9979	-36.002
RP136_Site3_Line1_Spot05	120.626	2.87	928.278	655.128		3.79357	-3.87194	35.7912	-32.2189	39.5848	-36.0908	39.8376	-35.8757
RP136_Site3_Line1_Spot06	128.114	2.81	936.39	663.24		3.78039	-3.85656	36.3329	-32.6718	40.1133	-36.5283	40.3671	-36.3127
RP136_Site3_Line1_Spot07	125.618	2.71	933.724	660.574		3.62634	-3.69687	36.1544	-32.5226	39.7808	-36.2195	40.0237	-36.0132
RP136_Site3_Line1_Spot08	136.227	2.54	944.806	671.656		3.48223	-3.54536	36.8992	-33.1447	40.3815	-36.6901	40.6171	-36.4905
RP136_Site3_Line1_Spot09	138.099	2.61	946.698	673.548		3.5917	-3.65856	37.0271	-33.2514	40.6188	-36.91	40.8623	-36.7037
RP136_Site3_Line1_Spot10	134.354	2.72	942.896	669.746		3.7116	-3.78376	36.7703	-33.0371	40.4819	-36.8209	40.7326	-36.6082
RP136_Site3_Line1_Spot11	136.851	2.59	945.439	672.289		3.55493	-3.62064	36.942	-33.1804	40.4969	-36.801	40.7376	-36.5971
RP136_Site3_Line1_Spot12	139.971	2.52	948.572	675.422		3.4827	-3.54523	37.154	-33.3573	40.6367	-36.9025	40.8732	-36.7023
RP136_Site3_Line1_Spot13	137.475	2.5	946.07	672.92		3.43706	-3.49834	36.9846	-33.216	40.4217	-36.7143	40.6545	-36.5171
RP136_Site3_Line1_Spot14	140.595	2.53	949.192	676.042		3.50098	-3.56407	37.1961	-33.3924	40.6971	-36.9565	40.9349	-36.7551
RP136_Site3_Line1_Spot15	139.347	2.51	947.949	674.799		3.46444	-3.5264	37.1118	-33.3221	40.5763	-36.8485	40.8113	-36.6495
RP136_Site3_Line1_Spot16	144.339	2.46	952.876	679.726		3.43147	-3.49148	37.4464	-33.6011	40.8778	-37.0925	41.1117	-36.8947
RP136_Site3_Line1_Spot17	135.603	2.59	944.172	671.022		3.54539	-3.61095	36.8564	-33.1089	40.4018	-36.7199	40.6415	-36.5167
RP136_Site3_Line1_Spot18	133.73	2.6	942.255	669.105		3.54449	-3.61036	36.7271	-33.001	40.2716	-36.6114	40.5109	-36.4085
RP136_Site3_Line1_Spot19	139.971	2.5	948.572	675.422		3.4553	-3.51683	37.154	-33.3573	40.6093	-36.8741	40.8439	-36.6756
RP136_Site3_Line1_Spot20	144.963	2.5	953.483	680.333		3.49123	-3.55328	37.4877	-33.6355	40.9789	-37.1888	41.217	-36.9874
RP136 MINIMUM				472.712		2.11215	-9.01975	24.68	-42.4447	33.0274	-44.5726	33.4914	-44.4382
RP136 MAXIMUM				827.194		8.34746	-2.12794	48.1588	-22.8054	50.271	-31.7743	50.4343	-31.3982
RP136 AVERAGE				664.236		3.81148	-3.90758	36.5375	-32.8258	40.349	-36.7333	40.6009	-36.518
Late-magmatic Qz AVERAGE				662.4		4.82533	-5.00109	36.6069	-32.8593	41.4322	-37.8604	41.7466	-37.5887
Hydrothermal Qz AVERAGE				452.956		8.72435	-9.56355	23.6405	-21.9055	32.3648	-31.469	32.8372	-31.0269
