# Supplementary material for: Massive methane fluxing from magma–sediment interaction in the end-Triassic Central Atlantic Magmatic Province
Source: Nat Commun. 2021 Sep 20;12:5534. doi: 10.1038/s41467-021-25510-w (PMC8452664; doi:10.1038/s41467-021-25510-w)
Supplement: Supplementary file 8 — Supplementary Data 6 [file 41467_2021_25510_MOESM8_ESM.xlsx]

## Sheet: Foglio1
	Assimilated shale	Pressure	Liquidus temperature	Quartz saturation temperature	Solidus temperature	Quartz at solidus
Basalt type	(wt.%)	(MPa)	(°C)	(°C)	(°C)	(wt.%)
Low-Ti basalt	0	50	1205	~790	~780	~3
Low-Ti basalt	10	50	1205	~800	~780	~5
High-Ti basalt	0	50	1166	-	~840	0
High-Ti basalt	20	50	1166	~810	-	-
High-Ti basalt	20	100	1170	~760	~750	~4
