# Supplementary material for: Massive methane fluxing from magma–sediment interaction in the end-Triassic Central Atlantic Magmatic Province
Source: Nat Commun. 2021 Sep 20;12:5534. doi: 10.1038/s41467-021-25510-w (PMC8452664; doi:10.1038/s41467-021-25510-w)
Supplement: Supplementary file 10 — Source Data [file 41467_2021_25510_MOESM10_ESM.zip]

Archive with 2 entries (2 files):
- source data 1.zip
- source data 2.zip
